# Supplementary material for: The Bacterial Response Regulator ArcA Uses a Diverse Binding Site Architecture to Regulate Carbon Oxidation Globally
Source: PLoS Genet. 2013 Oct 17;9(10):e1003839. doi: 10.1371/journal.pgen.1003839 (PMC3798270; doi:10.1371/journal.pgen.1003839)
Supplement: Table S1 — 176 ArcA binding regions identified with ChIP-seq and ChIP-chip. (XLS) [file pgen.1003839.s005.xls]

## Sheet: Sheet1
Table S1. 176 ArcA binding regions identified with ChIP-seq and ChIP-chip
gene	gene/s associated with ChIP peak. (/): denotes divergently transcribed operons
Replicate 1 position	Location of binding region identified by CSDeconv for ArcA ChIP-seq replicate 1
Replicate 1 enrichment	Enrichment of binding region for ChIP-seq replicate 1
Replicate 2 position	Location of binding region identified by CSDeconv for ArcA ChIP-seq replicate 2
Replicate 2 enrichment	Enrichment of binding region for ChIP-seq replicate 2
Location of ArcA box	location of best predicted ArcA box within binding region. (NA): denotes a region where an ArcA box greater than 10 bits was not identified
Strand	Directional orientation of ArcA box. (+): denotes binding site on forward strand while (-): denotes complement strand
Ri (bits)	Information content of ArcA box. However, many of these binding sites contain additional DR elements beyond the two in an ArcA box. For a full list of DR elements within binding sites see Table S4
Tamal Left	Lower coordinate boundary of ArcA binding region indentified by TAMALPAIS [1] for ArcA ChIP-chip data
Tamal Right	upper coordinate boundary of ArcA binding region indentified by TAMALPAIS [1] for ArcA ChIP-chip data
ArcA binding regions found in both ChIP-seq replicates
gene	Replicate 1 position	Replicate 1 enrichment	Replicate 2 position	Replicate 2 enrichment	Location of ArcA box	Strand	Ri (bits)
fixA/caiT	41949	8.6	41981	6.9	41980	+	17.3
pdhR	121950	9.6	121923	5.4	121871	+	15.1
lpdA	127646	3.4	127683	3.8	127682	+	21
acnB	131400	3.8	131463	3.7	131465	+	17
gcd	141230	7.6	141251	8	141262	-	12.3
fadE	243344	2.8	243375	4.4	243400	-	18
intF_intergenic	295252	2.8	295257	2.1	295293	-	18.8
intF	296397	5	296437	6.3	296426	-	15.4
betT/betI	328597	4.5	328632	6.3	328630	+	14
mhpA/mhpR	367720	18.9	367746	19.3	367772	-	20
yaiZ/yaiY	398660	5.1	398696	6.2	398716	-	11.2
cyoA1	450852	9.1	450857	6.8	450898	+	13.4
cyoA2	450990	11.5	451010	14.4	NA	NA	NA
cyoA3	451069	19.7	451088	16.5	451094	-	18.9
lon	457929	3.5	457923	4.8	457950	-	10.3
ybaY/tesB	474480	3	474519	2.7	474531	+	18.3
ybcV_intragenic	578611	4	578634	3	578708	+	12.5
appY	582513	3.8	582538	3.9	582518	+	15.4
ybdJ	605400	3.2	605428	3	605430	+	17.3
ybfA/kdpF	728168	4.4	728182	4.2	728198	-	15
gltA	753985	7.5	754015	8.8	754030	+	15.8
sdhC	754094	16	754117	13.1	754146	+	14.6
cydA1	770043	8.4	770066	8.9	770094	+	19.8
cydA2	770253	5.8	770271	6.2	770277	-	12.7
cydA3	770462	3.1	770494	3.7	770543	-	15.3
fiu	840921	14.8	840928	9.9	NA	NA	NA
ybiU	858305	16.3	858323	15.4	858343	+	17.1
bssR/rimO	877347	2.5	877383	2.8	877374	+	10.2
potF1	892675	11.1	892688	12.3	892735	-	11.2
cydD	930264	27.6	930288	27.6	930292	+	20
focA1	953477	2.2	953615	2.9	NA	NA	NA
focA2	953962	4.1	953967	3.8	953988	-	16.7
hyaA	1031271	3.6	1031264	2.1	1031206	-	13.9
rutR/rutA	1073279	36.6	1073290	36	1073297	+	19.1
putA	1078132	7.1	1078166	6.1	1078166	+	10.2
putP	1078326	4.5	1078367	3.5	1078379	+	15.3
phoH	1084064	7.5	1084083	5.8	1084108	+	16.6
csgD	1102574	2.7	1102613	3.4	1102593	+	10
csgB	1103086	2.6	1103088	2.6	1103096	-	13.2
yceJ	1118283	3.3	1118305	2	1118341	-	15.8
ndh	1165227	11.9	1165239	11	1165277	-	18.7
icdA	1194217	5.7	1194224	6.8	1194249	-	18.8
ymgJ/ymjI	1222398	5	1222442	3.1	1222426	+	10
dhaR/dhaK	1250169	9	1250183	14.4	NA	NA	NA
ycgV	1255346	2.4	1255320	2.1	1255353	-	19.2
oppA1	1298696	6.1	1298685	5	1298736	+	15.1
oppA2	1298985	3.2	1298848	2.8	1298896	-	16
ompW	1311945	3.9	1311978	3.1	1312024	-	14.1
trpD_intragenic	1317927	3.4	1317949	2	1317981	+	16.8
puuD/puuA	1359011	9.8	1359020	8.5	1359019	+	14
ycjG/tpx	1386819	2.6	1386801	2.7	1386864	-	17
ynaJ	1395308	10.8	1395329	13.3	1395358	-	16
fnrS	1407082	4.6	1407110	5	1407023	+	9.1
CO343	1407214	4.6	1407252	4	NA	NA	NA
feaB/feaR	1445316	3.9	1445299	2.1	1445343	+	13.3
paaZ	1451687	3.7	1451713	4.4	1451753	-	15.7
paaA	1451838	4.7	1451847	5.1	1451882	-	14.7
aldA	1486187	7.8	1486202	5.6	1486221	-	10.7
ydcJ/ydcI	1493129	2.7	1493151	3.6	1493175	-	15.6
yncE/yncD	1521168	3.6	1521200	3.8	1521129	+	14.3
ddpX	1561199	3.7	1561200	3.9	1561217	-	16.7
uxaB1	1608750	6	1608715	4.9	NA	NA	NA
intergenic	1620836	2.8	1620824	2	1620802	+	11.7
intergenic	1640360	3.9	1640373	4.4	1640421	-	12.1
rstA/ydgC	1680030	3.9	1680050	4.3	1680078	-	17.8
fumC	1684662	8	1684681	8.7	1684699	-	16.2
fumA	1686433	4.4	1686468	5.7	1686496	-	16.6
astC	1830008	15.4	1830017	13.6	1830032	+	19.1
msrB	1860459	6	1860472	6.4	1860513	-	14.6
gapA	1860780	2.8	1860752	2.3	1860771	-	10.5
fadD	1887807	14.3	1887816	13.6	1887844	-	17.4
ryeA/pphA	1920997	2.4	1921059	2.3	1921032	-	16.2
uspC	1977521	15.5	1977537	18.4	1977548	+	17.3
yecR/isrB_or_azuC	1986029	5.4	1986030	3.9	1986099	+	17
yegE/udk	2141127	2.9	2141185	2.7	NA	NA	NA
yehB_intragenic	2188596	3.6	2188623	3	2188606	+	15.4
yohO	2213656	2.5	2213637	1.9	2213630	-	14.2
mglB	2238549	20.6	2238577	18.3	2238613	+	15
cirA	2244973	3	2244987	3	NA	NA	NA
yeiQ1	2264169	12.1	2264107	3.5	2264237	+	20.5
yejG1	2276269	8.2	2276279	8.5	2276322	-	18.8
mqo	2304831	5.3	2304821	5.8	2304850	-	20.5
ompC	2310725	2.4	2310766	1.9	NA	NA	NA
rcsD	2311224	7.5	2311254	10	2311279	-	21.4
yfbM	2384795	4.5	2384816	4.5	2384825	+	14.5
nuoA1	2403217	6.1	2403245	8	2403298	-	15.8
nuoA2	2403439	4.3	2403443	3	2403520	-	10.5
argT	2425894	6.6	2425921	6.3	2425934	+	13.4
fadI	2458502	9.1	2458529	11.2	2458556	-	18.9
fadL	2459101	3.6	2459138	4.1	2459195	-	11.5
ypdA/yfdZ	2496459	2.9	2496499	3.3	2496526	-	14.7
nupC	2511118	2.6	2511163	1.9	2511176	+	17.2
ptsH	2531443	3.3	2531456	2.8	2531413	+	18
yffQ	2561375	5.9	2561415	6.3	NA	NA	NA
intergenic	2563347	3	2563326	3.9	NA	NA	NA
ndk	2642953	11.8	2642972	11.3	2642995	-	18.7
hcaE/hcaR	2666920	3.2	2666984	3.2	2666984	-	15.9
ung/yfiD	2714537	3.5	2714570	3.2	2714527	+	10.5
trxC/yfiF	2716648	3.6	2716665	3.5	2716706	-	18.9
kgtP1	2723801	7.8	2723815	7.5	2723830	+	12.2
kgtP2	2724010	5.7	2723996	3.5	NA	NA	NA
csiD	2786818	6.1	2786839	7.6	2786863	+	19.4
ygbE	2871290	2.7	2871334	5.3	2871332	+	15.4
gcvB/gcvA	2940582	13.6	2940613	12.9	2940632	-	13.2
glcC/glcD	3126158	12.9	3126179	9.1	3126191	+	17.7
ygjG	3217347	12.5	3217372	12	NA	NA	NA
fadH	3229633	3.4	3229636	2.4	3229670	-	19.5
sstT	3237784	3.9	3237801	3.1	3237787	+	13.5
exuT/uxaC	3242801	3.4	3242819	3.4	NA	NA	NA
mdh	3382502	3.7	3382529	3.8	3382553	-	17.1
csrD_intragenic	3399820	6.8	3399827	5.7	3399851	-	15
feoA	3537845	4.2	3537882	3.3	3537905	-	17.6
glpD/glpE	3559932	3.7	3559956	5.8	3559947	+	15.9
ugpB	3590405	7.8	3590427	6.4	3590448	-	16.4
yhiS_2_intragenic	3651471	3.6	3651471	3.5	3651490	+	13.5
gadE	3656148	2.5	3656141	3.3	3656188	-	12.7
gadX	3664058	7.6	3664072	7.3	3664074	-	15.6
yhjE	3672558	76.9	3672585	83	3672621	-	17.7
dctA	3681512	4.5	3681557	4	3681576	+	13.2
yhjX	3710211	12.4	3710222	15.2	3710228	+	14.4
cspA1	3717947	4.8	3717921	5.2	3717865	+	13.1
avtA	3737499	2.4	3737631	3.2	3737679	+	13.6
lldP	3775233	10.9	3775232	13.2	3775302	-	17.8
nepI	3839764	2.8	3839819	2.2	3839842	-	15.3
mdtL	3889503	2.5	3889536	2.9	NA	NA	NA
atpI	3920795	3.2	3920826	3.3	3920874	-	13
yifK	3978765	4.9	3978811	4.9	NA	NA	NA
yigG	4001166	4	4001194	3.6	4001224	-	19.2
fadB	4029013	5.3	4029043	5	4029059	+	12.4
spf1	4047953	6.8	4047886	3.4	NA	NA	NA
sthA	4158803	6.2	4158830	6.1	4158858	-	12.6
secE	4175225	3.2	4175239	3.7	NA	NA	NA
thiC2	4194328	13.4	4194389	5.3	4194329	+	15.1
rsd	4194840	3.3	4194871	3.1	4194878	+	17.1
ubiC	4250399	7.6	4250416	8.1	4250427	+	12.8
acs	4285384	11.9	4285404	11.8	4285418	+	18.3
phnC	4323209	5.2	4323222	4.2	4323245	+	15.8
proP	4328283	3.4	4328306	2.6	4328272	-	10.6
dcuB	4346931	4.7	4346943	5.8	4347011	+	13.8
cadB	4358301	5.3	4358333	4.6	4358302	+	15.8
dcuA	4364813	18.7	4364810	21.1	4364837	+	17.5
cycA	4427654	7.8	4427673	6.4	4427748	-	18.9
ytfF	4431123	4	4431150	3.3	4431197	-	19.2
yjiJ	4560669	2.8	4560714	2.8	4560740	-	20.3
yjiS/yjiR	4569683	3	4569668	2.4	4569691	+	17.4
yjtD	4638845	4.1	4638852	4.9	4638882	+	16.6
ArcA binding regions found in only one ChIP-seq replicate
upstream gene	Replicate 1 position	Replicate 1 enrichment	Replicate 2 position	Replicate 2 enrichment	Location of ArcA~P box	strand	Score (bits)
yehD	2190299	3.9			2190335	+	12.3
talA/maeB	2576499	2.3			2576566	-	11.6
yheS/kefG	3479245	3.4			3479297	-	12.9
ylaC			478539	2.1	478604	-	10.3
cstA			628999	2.6	629005	+	12.5
ybiV			859300	2.5	859295	-	16
clpS_intragenic			922267	2.4	922263	+	16.3
ycbQ/ssuE			996744	3	996758	+	14.4
ycjM			1368058	2.1	1368085	-	12.5
amn			2053009	2.3	2053040	-	13
ubiD/rfaH			4022938	2	4022951	-	16
fdhD/fdoG			4083999	2.1	4084029	+	10.9
sbp			4106710	2.3	4106807	-	10
yejG2			2276488	1.9	2276511	-	17.6
pdhR2			122013	4.9	122010	+	13.3
ArcA binding regions found only in ChIP-chip
gene	Tamal left	Tamal right			Location of ArcA box	strand	Score (bits)
intergenic	583092	584144			583670	+	12.9
ompT	584767	585060			584942	+	11.7
ycgZ	1214568	1215188			1214794	-	10.9
pntA/ydgH	1676018	1676437			1676240	-	20.3
ybbK_intragenic	2101911	2103626			2102815	-	10.8
rfc	2104945	2107745			2107378	-	10.7
yfaL_intragenic	2341339	2341901			2341498	+	12.6
ygeH_intragenic	2987696	2992536			2989699	-	12.9
tdcR_intragenic	3265080	3265919			3265520	-	12
yrfF/nudE	3524129	3524330			3524262	-	18.3
yhiL_intragenic	3629631	3632280			3631913	-	13.5
yibG	3766289	3766513			3766423	-	10.8
arpA	4218988	4220306			4219172	+	10.3
xylE	4240190	4240565			4240373	-	11.5
adiY_intragenic	4335302	4336133			4335526	-	14.8
