# Supplementary material for: The Bacterial Response Regulator ArcA Uses a Diverse Binding Site Architecture to Regulate Carbon Oxidation Globally
Source: PLoS Genet. 2013 Oct 17;9(10):e1003839. doi: 10.1371/journal.pgen.1003839 (PMC3798270; doi:10.1371/journal.pgen.1003839)
Supplement: Table S2 — ChIP-chip enriched regions resolved into multiple binding regions with ChIP-seq. (XLS) [file pgen.1003839.s006.xls]

## Sheet: Sheet1
Table S2. ChIP-chip enriched regions resolved into multiple binding regions with ChIP-seq
gene	gene/s associated with ChIP peak. (/): denotes divergently transcribed operons
Peak center	Location of binding region identified by CSDeconv - average for ArcA ChIP-seq replicate 1 and 2
Enrichment	Enrichment of binding region identified by CSDeconv - average for ArcA ChIP-seq replicate 1 and 2
Predicted ArcA binding site	Coordinates for predicted ArcA binding site. Derived from Table S4. (NA): denotes a region where an ArcA box greater than 10 bits was not identified
Distance from Peak center to predicted binding site	Absolute value of the distance of the CSDeconv peak center to the most proximal end of the predictedArcA binding site. (overlap): CSDeconv peak center falls within predicted ArcA binding site.
gene	peak center	Enrichment	Predicted ArcA binding site	Distance from Peak center to predicted binding site
cyoA1	450855	8	450884-450915	29
cyoA2	451000	12.9	NA	NA
cyoA3	451079	18.1	451066-451108	overlap
gltA	754000	8.2	754027-754058	27
sdhC	754106	14.6	7541110-754163	4
cydA1	770055	8.6	770081-770111	26
cydA2	770262	6	770260-770311	overlap
cydA3	770478	3.4	770526-770556	48
focA1	953546	2.6	NA	NA
focA2	953965	4	953949-954002	overlap
putA	1078149	6.6	1078163-1078193	14
putP	1078347	4	1078376-1078408	29
csgD	1102594	3.1	1102589-1102619	overlap
csgB	1103087	2.6	1103079-1103099	overlap
oppA1	1298691	5.6	1298733-1298753	42
oppA2	1298917	3	1298879-1298899	18
paaZ	1451700	4.1	1451736-1451756	36
paaA	1451843	4.9	1451843-1451896	overlap
nuoA1	2403231	7	2403271-2403301	40
nuoA2	2403441	3.7	2403481-2403523	40
kgtP1	2723808	7.6	2723827-2723858	19
kgtP2	2724003	4.6	NA	NA
yejG1	2276274	8.3	2276282-2276325	8
yejG2	2276488	1.9	2276484-2276514	overlap
pdhR1	121937	7.5	121868-121888	49
pdhR2	122013	4.9	122007-122027	overlap
msrB	1860466	6.2	1860496-1860516	30
gapA	1860766	2.5	1860742-1860774	overlap
thiC	4194359	9.3	4194326-4194346	13
rsd	4194856	3.2	4194875-4194895	19
fadI	2458516	10.1	2458539-2458559	23
fadL	2459120	3.9	2459167-2459198	47
