# Supplementary material for: The Bacterial Response Regulator ArcA Uses a Diverse Binding Site Architecture to Regulate Carbon Oxidation Globally
Source: PLoS Genet. 2013 Oct 17;9(10):e1003839. doi: 10.1371/journal.pgen.1003839 (PMC3798270; doi:10.1371/journal.pgen.1003839)
Supplement: Table S3 — 128 ArcA boxes used to build ArcA box sequence logo in Figure 3A. (XLS) [file pgen.1003839.s007.xls]

## Sheet: Sheet1
Table S3. 128 ArcA boxes used to build ArcA box sequence logo in Figure 3A
gene	gene associated with ArcA box
strand	Directional orientation of ArcA box. (+): denotes binding site on forward strand while (-): denotes complement strand
Coordinate	Represents the 0 position of the ArcA box sequence logo ( fourth nucleotide position from start of the 18 bp sequence) as depicted in Figure 3A
Sequence	18 bp ArcA box
Ri (bits)	Individual information content of the ArcA box
Gene	Strand	Coordinatea	Sequence	Ri (bits)
caiT	+	41980	ttgttttatttttgttaa	17.3
pdhR1	+	121871	tagtttaataatcgttaa	15.1
lpdA	+	127682	ttgtttaaaaattgttaa	21
acnB	+	131465	atgttgcttttttgtaaa	17
gcd	-	141262	ttgctactaaaatattaa	12.3
fadE	-	243400	ttgtaattatattgtaaa	18
intF_intergenic	-	295293	atgtttctgaattgttaa	18.8
intF	-	296426	atgttaatgcatttttaa	15.4
betT	+	328630	atgtgtcttaattgttac	14
mhpA	-	367772	ttgttaaaaacatgtaaa	20
yaiZ	-	398716	aggttgccattttgtgac	11.2
cyoA1	+	450898	aggttacattactgtaaa	13.4
cyoA3	-	451094	atgataattatttgttaa	18.9
lon	-	457950	tggttaactaattgtatg	10.3
ybaY	+	474531	acgttactattttgttaa	18.3
ybcV_intragenic	+	578708	tagtaaatataatgtgag	12.5
appY	+	582518	atgttggttttttgttaa	15.4
ybdJ	+	605430	ttgttaaatgtaagttaa	17.3
ybfA	-	728198	aagttacacaaaagttaa	15
sdhC1	+	754030	ttgtaacaactttgttga	15.8
sdhC2	+	754146	ttgtaatgattttgtgaa	14.6
cydA1	+	770094	aagttaactaaatgttaa	19.8
cydA2	-	770277	atgtttaaaatgtgtgag	12.7
cydA3	-	770543	aggttgcaaacatgttaa	15.3
ybiU	+	858343	aagttataaataagttaa	17.1
bssR	+	877374	ttgttaattcggcgtgaa	10.2
potF1	-	892735	tctttaagaaaaggttaa	11.2
cydD	+	930292	ttgttactgatttgtaaa	20
focA2	-	953988	ttgtaattataaggttaa	16.7
hyaA	-	1031206	ttgttaataaagcgtagt	13.9
rutR	+	1073297	atgttattaatctgttaa	19.1
putA	+	1078166	atgttgcaactttgtgca	10.2
putP	+	1078379	atgtaaatggtgtgttaa	15.3
phoH	+	1084108	tagttaaatataagtaaa	16.6
csgD	+	1102593	tcttaaatcaagtgttaa	10
csgB	-	1103096	ttgttaacgctgcgttac	13.2
yceJ	-	1118341	ttgttatttttgtgttgc	15.8
ndh	-	1165277	ttgttaattaatggttat	18.7
icdA	-	1194249	ttgttaatgatttgtaat	18.8
ymgJ	+	1222426	ctgttaacgcaatgttgt	10
ycgV	-	1255353	atgttaaatatatattaa	19.2
oppA1	+	1298736	ttgttaaattattgtgca	15.1
oppA2	-	1298896	attttgcaaaattgttaa	16
ompW	-	1312024	tggttataaaaacgtgac	14.1
trpD_intragenic	+	1317981	ttgtaacaaacgtgttaa	16.8
puuD	+	1359019	atgtttgtcaaatgttaa	14
ycjG	-	1386864	acgttaactatatgtaaa	17
ynaJ	-	1395358	ttgttacctaaacgtaac	16
fnrS	+	1407023	gtgttgctttatggttgc	9.1
feaB	+	1445343	ttgttgcatttgtgttgc	13.3
paaZ	-	1451753	tagttaacatttcgttaa	15.7
paaA	-	1451882	aagttacacaatagttaa	14.7
aldA	-	1486221	cggtgaatacattgttaa	10.7
ydcJ	-	1493175	ttgttaataatattttgc	15.6
yncE	+	1521129	tggtaatgaaattgtaaa	14.3
ddpX	-	1561217	atgttgatcaaaagttaa	16.7
intergenic	+	1620802	ttgttacagttgtgtaca	11.7
intergenic	-	1640421	acgttaagaaaaagtaga	12.1
rstA	-	1680078	ttgttatggaagtgttaa	17.8
fumC	-	1684699	ttgttatcaaatggtaaa	16.2
fumA	-	1686496	ttgttaaaaaagtgtgta	16.6
astC	+	1830032	tcgttatttatatgttaa	19.1
msrB	-	1860513	gtgttaatgttttgttag	14.6
gapA	-	1860771	tagtgaataaaaggttgc	10.5
fadD	-	1887844	gagttaatattatgttaa	17.4
ryeA	-	1921032	ttgttaagattatgtgat	16.2
uspC	+	1977548	atgttaatgaaatgtttt	17.3
yecR	+	1986099	atgttataaaaatgataa	17
yehB_intragenic	+	2188606	aagttgctcaaatgttaa	15.4
yohO	-	2213630	ttgttaacgaatcattaa	14.2
mglB	+	2238613	ttgttaagatactgtgaa	15
yeiQ1	+	2264237	ttgttaattaatcgttac	20.5
yejG1	-	2276322	ttgttgatgatgtgttaa	18.8
mqo	-	2304850	ttgttacttaagtgttac	20.5
rcsD	-	2311279	atgttaattatttgtgaa	21.4
yfbM	+	2384825	gtgttataactttgttat	14.5
nuoA1	-	2403298	gtgttgatattatgtaaa	15.8
nuoA2	-	2403520	tgttaaaaaatacgtaaa	10.5
argT	+	2425934	atgttaataagacgttgc	13.4
fadI	-	2458556	atgtaaaaaaatggttaa	18.9
fadL	-	2459195	atgttgcaagtatgtttc	11.5
ypdA	-	2496526	ttgaaattattatgttaa	14.7
nupC	+	2511176	ttgttatcgaagtgttac	17.2
ptsH	+	2531413	ttgttaaaaatgcgtaaa	18
ndk	-	2642995	attttaaaaaaatgttac	18.7
hcaR	-	2666984	tggttgctaatatgtgaa	15.9
ung	+	2714527	tggtaaaaccattgttgc	10.5
trxC	-	2716706	atgtttctaatatgttac	18.9
kgtP1	+	2723830	ttgtaaaggaaatattat	12.2
csiD	+	2786863	atgttactaatttgttgc	19.4
ygbE	+	2871332	ttgttagtgtaatgttat	15.4
gcvB	-	2940632	gtgtgatctaattgttaa	13.2
glcC	+	3126191	tggttaactcaatgttaa	17.7
fadH	-	3229670	atgtaaaataattgttat	19.5
sstT	+	3237787	atgtcaaagaaatgtaac	13.5
mdh	-	3382553	aagtaaattaattgttat	17.1
csrD_intragenic	-	3399851	acgttaatgcaatgtgaa	15
feoA	-	3537905	ttgttaatgaaatgataa	17.6
glpD	+	3559947	atgttttttcaatgttac	15.9
ugpB	-	3590448	atgtaacaaaaaagttat	16.4
yhiS_2	+	3651490	atgttataagcaagttaa	13.5
gadE	-	3656188	ttgttatcagcttgtaaa	12.7
gadX	-	3664074	atgtttattaaatgtagc	15.6
yhjE	-	3672621	aggttaaataaaagttac	17.7
dctA	+	3681576	ttgaaacaaaaaggttaa	13.2
yhjX	+	3710228	ttgttatttaatggtttc	14.4
cspA1	+	3717865	atgaaaaataattgttgc	13.1
avtA	+	3737679	atgtagcgttattgttac	13.6
lldP	-	3775302	tggttaactaaatgttat	17.8
nepI	-	3839842	aagttgcaaaaacgttaa	15.3
atpI	-	3920874	ctgttaaaacattattaa	13
yigG	-	4001224	atgtaaaatttatgttac	19.2
fadB	+	4029059	gtgttaaaaatatgcaaa	12.4
sthA	-	4158858	atgttaccattctgttgc	12.6
thiC2	+	4194329	atgtaaattacgcgttaa	15.1
