# Supplementary material for: The Bacterial Response Regulator ArcA Uses a Diverse Binding Site Architecture to Regulate Carbon Oxidation Globally
Source: PLoS Genet. 2013 Oct 17;9(10):e1003839. doi: 10.1371/journal.pgen.1003839 (PMC3798270; doi:10.1371/journal.pgen.1003839)
Supplement: Table S4 — Sites with multiple predicted DR elements. (XLS) [file pgen.1003839.s008.xls]

## Sheet: Sheet1
Table S4: Sites with multiple predicted DR elements
gene	gene associated with binding site
strand	Directional orientation of DR elements. (+): denotes binding site on forward strand while (-): denotes complement strand
DR coord	Represents the 0 position of the DR element. Positions of each nucleotide in the 10 bp DR element sequence logo are indicated in Figure 3B
DR Ri	Individual information content of the DR element determined using the 10 bp ArcA DR element PWM
Full binding site coord	genomic coordinates of entire binding site
Binding Site	sequence of entire predicted binding site
Two direct repeat elements 11 bp ctc spacing
gene	strand	DR1 coord	DR2 coord	DR1 Ri(bits)	DR2 Ri(bits)	Full binding site coord	Binding Site
pdhR	+	121871	121882	6.38493	9.88132	121868 to 121888	TAGTTTAATAATCGTTAAAAA
pdhR2	+	122010	122021	4.44946	10.353	122007 to 122027	AGGTGAATACTTTGTTACTTT
gcd	-	141262	141251	4.69376	5.61467	141245 to 141265	TTGCTACTAAAATATTAATGA
intF_intergenic	-	295293	295282	6.48926	10.2125	295276 to 295296	ATGTTTCTGAATTGTTAAATG
intF	-	296426	296415	8.93744	6.48894	296409 to 296429	ATGTTAATGCATTTTTAACTA
ybaY	+	474531	474542	7.64235	9.22789	474528 to 474548	ACGTTACTATTTTGTTAACCA
ybdJ	+	605430	605441	10.2125	8.01326	605427 to 605447	TTGTTAAATGTAAGTTAAAAC
bssR	+	877374	877385	10.2518	2.72576	877371 to 877391	TTGTTAATTCGGCGTGAAGAA
hyaA	-	1031206	1031195	12.8055	-0.484191	1031189 to 1031209	TTGTTAATAAAGCGTAGTGAA
csgB	-	1103096	1103085	7.75513	3.76407	1103079 to 1103099	TTGTTAACGCTGCGTTACGAT
yceJ	-	1118341	1118330	9.57858	5.98362	1118324 to 1118344	TTGTTATTTTTGTGTTGCAAT
ymgJ	+	1222426	1222437	3.78113	8.49108	1222423 to 1222443	CTGTTAACGCAATGTTGTAAA
oppA1	+	1298736	1298747	11.6347	2.22008	1298733 to 1298753	TTGTTAAATTATTGTGCATTT
oppA2	-	1298896	1298885	4.34071	8.72832	1298879 to 1298899	ATTTTGCAAAATTGTTAAGCA
ompW	-	1312024	1312013	8.07487	3.82874	1312007 to 1312027	TGGTTATAAAAACGTGACGAA
trpD_intragenic	+	1317981	1317992	9.84769	9.71191	1317978 to 1317998	TTGTAACAAACGTGTTAAAAT
ynaJ	-	1395358	1395347	10.2562	5.84208	1395341 to 1395361	TTGTTACCTAAACGTAACAAT
paaZ	-	1451753	1451742	7.9655	7.43771	1451736 to 1451756	TAGTTAACATTTCGTTAAAAG
intergenic_1620824	+	1620802	1620813	9.09869	-0.360099	1620799 to 1620819	TTGTTACAGTTGTGTACAAGG
rstA	-	1680078	1680067	7.60369	6.3179	1680061 to 1680081	TTGTTATGGAAGTGTTAAGGT
msrB	-	1860513	1860502	7.93565	7.7284	1860496 to 1860516	GTGTTAATGTTTTGTTAGAAT
isrB_or_azuC	+	1986099	1986110	11.0618	5.04096	1986096 to 1986116	ATGTTATAAAAATGATAATCA
yehB_intragenic	+	2188606	2188617	3.98147	10.5344	2188603 to 2188623	AAGTTGCTCAAATGTTAAACA
yohO	-	2213630	2213619	10.0352	1.56126	2213613 to 2213633	TTGTTAACGAATCATTAAATG
mglB	+	2238613	2238624	10.1664	3.18477	2238610 to 2238630	TTGTTAAGATACTGTGAAATC
fadI	-	2458556	2458545	11.0694	5.98481	2458539 to 2458559	ATGTAAAAAAATGGTTAAGAC
nupC	+	2511176	2511187	8.10326	5.35588	2511173 to 2511193	TTGTTATCGAAGTGTTACTGG
ptsH	+	2531413	2531424	12.9297	5.76047	2531410 to 2531430	TTGTTAAAAATGCGTAAAAAA
ndk	-	2642995	2642984	8.069	9.29897	2642978 to 2642998	ATTTTAAAAAAATGTTACCTT
csiD	+	2786863	2786874	11.7121	7.78227	2786860 to 2786880	ATGTTACTAATTTGTTGCTTT
ygbE	+	2871332	2871343	5.95214	5.38771	2871329 to 2871349	TTGTTAGTGTAATGTTATGGC
fadH	-	3229670	3229659	10.7958	6.53859	3229653 to 3229673	ATGTAAAATAATTGTTATGTG
csrD_intragenic	-	3399851	3399840	5.88908	9.77658	3399834 to 3399854	ACGTTAATGCAATGTGAAAAA
feoA	-	3537905	3537894	11.1534	7.35101	3537888 to 3537908	TTGTTAATGAAATGATAAATA
yhiS_2	+	3651490	3651501	8.61822	6.36118	3651487 to 3651507	ATGTTATAAGCAAGTTAAAGC
gadE	-	3656188	3656177	7.31173	8.43744	3656171 to 3656191	TTGTTATCAGCTTGTAAATAG
yhjE	-	3672621	3672610	9.79741	7.89347	3672604 to 3672624	AGGTTAAATAAAAGTTACCAA
dctA	+	3681576	3681587	4.47846	10.071	3681573 to 3681593	TTGAAACAAAAAGGTTAAAAA
yhjX	+	3710228	3710239	10.6	4.25718	3710225 to 3710245	TTGTTATTTAATGGTTTCAAT
cspA	+	3717865	3717876	5.42656	6.64772	3717862 to 3717882	ATGAAAAATAATTGTTGCATC
nepI	-	3839842	3839831	6.56508	7.22827	3839825 to 3839845	AAGTTGCAAAAACGTTAAATG
atpI	-	3920874	3920863	6.67557	7.32679	3920857 to 3920877	CTGTTAAAACATTATTAAAAA
yigG	-	4001224	4001213	9.77442	9.82077	4001207 to 4001227	ATGTAAAATTTATGTTACGTA
thiC2	+	4194329	4194340	10.6716	3.99895	4194326 to 4194346	ATGTAAATTACGCGTTAACAG
rsd	+	4194878	4194889	8.78925	10.5344	4194875 to 4194895	ATGTAAAAACCATGTTAAACA
ubiC	+	4250427	4250438	6.16452	7.18589	4250424 to 4250444	TTGTTGCGTTTTTGTTGCGTA
cadB	+	4358302	4358313	8.71191	9.13738	4358299 to 4358319	TGGTTAAATTTATGTAATAAA
cycA	-	4427748	4427737	11.5747	6.97945	4427731 to 4427751	ATGTTAATTTTATGTTTAAAG
yjiJ	-	4560740	4560729	10.8735	11.6873	4560723 to 4560743	TTGTTATTAACTTGTTAACAA
yjiR	+	4569691	4569702	12.7202	5.142	4569688 to 4569708	ATGTTAAATAAAAGTAATATT
ompT	+	584942	584953	4.23937	7.34343	584939 to 584959	CTGTTTATATTTTGTTTAGTA
pntA_ydgH	-	1676240	1676229	8.87425	10.9783	1676223 to 1676243	AAGTTAATTTAATGTTAAGTA
ybbK_intragenic	-	2102815	2102804	6.35342	3.27481	2102798 to 2102818	AAGTAAAGTATTTATTACCGA
rfc	-	2107378	2107367	5.54148	2.91577	2107361 to 2107381	TAGTAAAGATAAAGTAACGTC
yfaL_intragenic	+	2341498	2341509	5.33111	8.40356	2341495 to 2341515	TTGTAAAGGCAGTGTTATTTA
ygeH_intragenic	-	2989699	2989688	12.8055	1.18414	2989682 to 2989702	TTGTTAATAATGTGATAGAAA
yrfF_nudE	-	3524262	3524251	8.86226	10.9452	3524245 to 3524265	AAGTTACATAAATGTAAATAA
yibG	-	3766423	3766412	8.2076	2.48275	3766406 to 3766426	TTGTAAATGTTATTTTTAGTA
xylE	-	4240373	4240362	2.84645	11.0052	4240356 to 4240376	ACGTAAACGCATTGTAAAAAA
adiY_intragenic	-	4335526	4335515	9.82077	3.46825	4335509 to 4335529	ATGTTACGTAATTGTGTAAGT
ylaC	-	478604	478593	4.62635	3.7352	478587 to 478607	TAATTAAAAAATTGTAATCGG
cstA	+	629005	629016	10.0198	2.99845	629002 to 629022	AAGTTAAATATTGGTTTCAAC
ybiV	-	859295	859284	8.59341	3.38275	859278 to 859298	TTGTTATTACACTGTTACGGT
ycjM	-	1368085	1368074	10.9452	4.70643	1368068 to 1368088	ATGTAAATAAGGTGTGACAGA
amn	-	2053040	2053029	2.64503	7.31715	2053023 to 2053043	ATGTCACAGAAATGTGAAACA
sbp	-	4106807	4106796	6.36918	2.69048	4106790 to 4106810	AGGTTAACCAAACATTAAAGA
Three direct repeat elements 11 bp ctc spacing
gene	strand	DR1 coord	DR2 coord	DR3 coord	DR1 Ri(bits)	DR2 Ri(bits)	DR3 Ri(bits)	Full binding site coord	Binding Site
fadE	-	243400	243389	243378	7.9	8.7	3.3	243372 to 243403	TTGTAATTATATTGTAAACATATTGCTAAATG
mhpR	-	367772	367761	367750	12.9	9.3	3.3	367744 to 367775	TTGTTAAAAACATGTAAATGATTTTTTATTGT
yaiZ	-	398727	398716	398705	2.8	4.1	6	398699 to 398730	AATTTAACTTAAGGTTGCCATTTTGTGACTCA
cyoA1	+	450887	450898	450909	1.1	7.6	4.8	450884 to 450915	ATTTTACGGGAAGGTTACATTACTGTAAACAT
lon	-	457950	457939	457928	8.5	-0.1	9.6	457922 to 457953	TGGTTAACTAATTGTATGGGAATGGTTAATTA
sdhC1	+	754030	754041	754052	7.6	7.6	4.1	754027 to 754058	TTGTAACAACTTTGTTGAATGATTGTCAAATT
potF1	-	892746	892735	892724	6.8	3.2	10.1	892718 to 892749	AAGTGAAATAATCTTTAAGAAAAGGTTAAAAA
rutA	+	1073297	1073308	1073319	10.9	6.7	6.5	1073294 to 1073325	ATGTTATTAATCTGTTAACATTACGTTATCTA
ndh	-	1165288	1165277	1165266	3.6	12.5	8	1165260 to 1165291	TTATTAACCAATTGTTAATTAATGGTTATTAA
icdA	-	1194249	1194238	1194227	11.2	4.9	3	1194221 to 1194252	TTGTTAATGATTTGTAATTGGCTTGTCAATAC
ycgV	-	1255364	1255353	1255342	1	12.7	4.7	1255336 to 1255367	TTGTAAGGGGGATGTTAAATATATATTAATTC
feaR	+	1445332	1445343	1445354	4.1	7.9	6	1445329 to 1445360	ATGTATTTTTATTGTTGCATTTGTGTTGCAAT
ydcI	-	1493175	1493164	1493153	12.8	3.3	6.1	1493147 to 1493178	TTGTTAATAATATTTTGCAATCAAGTTATCAT
yncD	+	1521129	1521140	1521151	4.4	9.6	0.9	1521126 to 1521157	TGGTAATGAAATTGTAAATTTATGGAAAATGA
intergenic_1640373	-	1640432	1640421	1640410	1.5	8.2	5.8	1640404 to 1640435	TTGTATACCCGACGTTAAGAAAAAGTAGAAAA
fadD	-	1887844	1887833	1887822	6.9	7.7	4.9	1887816 to 1887847	GAGTTAATATTATGTTAACGGCATGTATATCA
ryeA	-	1921043	1921032	1921021	3.6	10.2	5.3	1921015 to 1921046	TTTTAACATTCTTGTTAAGATTATGTGATCTT
mqo	-	2304861	2304850	2304839	2.7	11.4	5.7	2304833 to 2304864	TTATTTAAATGTTGTTACTTAAGTGTTACCGT
ybfM	+	2384825	2384836	2384847	6.5	8.5	4.2	2384822 to 2384853	GTGTTATAACTTTGTTATACAACAGTAAATAA
fadL	-	2459195	2459184	2459173	6.8	7.1	3.3	2459167 to 2459198	ATGTTGCAAGTATGTTTCTATCTTTTTTCAAA
ypdA	-	2496537	2496526	2496515	6.9	2.6	12.9	2496509 to 2496540	TAGTAAATTTATTGAAATTATTATGTTAATAA
hcaR	-	2666995	2666984	2666973	5	6.2	9.5	2666967 to 2666998	ATGTTGCTGGTTGGTTGCTAATATGTGAAATA
yfiD	+	2714527	2714538	2714549	3.3	6.4	4.1	2714524 to 2714555	TGGTAAAACCATTGTTGCTTGAGTGTATATAT
kgtP1	+	2723830	2723841	2723852	7.6	3	8.9	2723827 to 2723858	TTGTAAAGGAAATATTATACATTTGTTGCATA
glcC	+	3126191	3126202	3126213	6.2	11.7	9.6	3126188 to 3126219	TGGTTAACTCAATGTTAAATTGATGTAACATA
sstT	+	3237787	3237798	3237809	3.8	7.6	5.6	3237784 to 3237815	ATGTCAAAGAAATGTAACCATTAAGTTTCAAA
mdh	-	3382553	3382542	3382531	8	9.8	0.3	3382525 to 3382556	AAGTAAATTAATTGTTATCAAATTGATGTTGT
ugpB	-	3590448	3590437	3590426	9.9	6.9	0.1	3590420 to 3590451	ATGTAACAAAAAAGTTATTTTTCTGTAATTCG
gadX	-	3664085	3664074	3664063	8.3	9	4.6	3664057 to 3664088	ATGTTATATGAATGTTTATTAAATGTAGCGAT
sthA	-	4158858	4158847	4158836	9.6	3.8	5.8	4158830 to 4158861	ATGTTACCATTCTGTTGCTTTTATGTATAAGA
acs	+	4285418	4285429	4285440	12.9	5.8	5	4285415 to 4285446	ATGTTAATAATATGTGGCATAAGCGTTAAATG
phnC	+	4323234	4323245	4323256	5.8	9.6	5.8	4323231 to 4323262	TTGTGACGATTTGGTTAATTAAAAGTGACTAA
proP	-	4328272	4328261	4328250	8.1	-2.3	2.6	4328244 to 4328275	ATGTAACTGATTATTTACGCCAAATTTACAGA
tdcR_intragenic	-	3265531	3265520	3265509	2.7	7	6.5	3265503 to 3265534	ATGTATTCGAAATTTTAAAATATTGATAAAAT
arpA	+	4219172	4219183	4219194	6.6	1.3	2.2	4219169 to 4219200	AGGTTACAACATTTTTATCCTTACGTGATATC
ubiD	-	4022962	4022951	4022940	1.5	11.6	0.7	4022934 to 4022965	ATGCTGTAAATTTGTTAAATTAGCGTGAACTC
fdoG	+	4084018	4084029	4084040	1.6	5.8	7.1	4084015 to 4084046	GTGTTCTTATCTGGTTAAGAGAAAGTGAAAAA
Three direct repeat elements 22 bp ctc spacing
caiT	+	41980	41991	42013	6.1	10.7	2.6	41977 to 42019	TTGTTTTATTTTTGTTAACATTTAATATAATTATTATTAACCT
ybfA	-	728198	728187	728165	6.7	9	7.7	728159 to 728201	AAGTTACACAAAAGTTAAATTAATACTAAACATTAGTTAAATC
nuoA2	-	2403520	2403509	2403487	3.2	6.6	7.6	2403481 to 2403523	TGTTAAAAAATACGTAAATTTGTTGCTGCGTTTTTGTTATGGA
argT	+	2425934	2425945	2425967	12.9	4.9	0.5	2425931 to 2425973	ATGTTAATAAGACGTTGCATTATTGTCCTGAAGTTGAAGATAG
trxC	-	2716706	2716695	2716673	8.1	11.6	4	2716667 to 2716709	ATGTTTCTAATATGTTACATATTATCGGGGACATTGTTCCAGA
glpD	+	3559947	3559958	3559980	4.8	10.3	4.8	3559944 to 3559986	ATGTTTTTTCAATGTTACCTAAAGCGCGATTCTTTGCTAATAT
lldP	-	3775302	3775291	3775269	8.5	9	4.2	3775263 to 3775305	TGGTTAACTAAATGTTATGTATTGGCAACATTGATGTGAGTTT
yjtD	+	4638882	4638893	4638915	8.2	8.3	4	4638879 to 4638921	ACGTTAAGAATTTGTAAATTCGCACCGCGTAATAAGTTGACAG
kefG	-	3479297	3479286	3479264	2.9	10.5	7.1	3479258 to 3479300	ATGTTCAGACTATGTTAACTTATCATTATGATAATGTAATGTA
clpS_intragenic	+	922263	922274	922296	9.2	9.6	1.5	922260 to 922302	TTGTTATTGACGTGTTACAAAAATTCTTTTCTTATGATGTAGA
Three direct repeat elements 12 bp ctc spacing
lpdA	+	127682	127693	127705	9.4	11.7	10.7	127679 to 127711	TTGTTTAAAAATTGTTAACAATTTTGTAAAATA
putP	+	1078379	1078390	1078402	6.8	8.2	9.6	1078376 to 1078408	ATGTAAATGGTGTGTTAAATCGATTGTGAATAA
tpx	-	1386864	1386853	1386841	8.4	7.4	2.3	1386835 to 1386867	ACGTTAACTATATGTAAACAGGAAAGATAATCA
avtA	+	3737679	3737690	3737702	4.3	9.2	3.2	3737676 to 3737708	ATGTAGCGTTATTGTTACCTTCCTTGCTACAGA
dcuB	+	4347011	4347022	4347034	10.2	1.2	1.3	4347008 to 4347040	ATGTTAATGTTTTGTTTGCTGTTATCTTATTGA
gapA	-	1860771	1860760	1860748	6.9	2.4	3.5	1860742 to 1860774	TAGTGAATAAAAGGTTGCCTGTAAAATTACAAA
yhiL_intragenic	-	3631925	3631913	3631902	0	10.4	4	3631896 to 3631928	AGTTTGATAGCTATGTTAAATCTGTGTTTTCAA
Three direct repeat elements 10 bp ctc spacing
cydA1	+	770084	770094	770105	2.4	8.8	11.8	770081 to 770111	ATATAATTATAAGTTAACTAAATGTTAATAT
cydA3	-	770553	770543	770532	4	6.3	12.9	770526 to 770556	GCGTAAAGAAAGGTTGCAAACATGTTAATAA
cydD	+	930292	930303	930313	10	9.7	0	930289 to 930319	TTGTTACTGATTTGTAAAATTATTTTGCGTC
putA	+	1078166	1078177	1078187	7	-0.1	10.3	1078163 to 1078193	ATGTTGCAACTTTGTGCAACCATGTTAAATG
csgD	+	1102592	1102602	1102613	2.5	1.6	9.8	1102589 to 1102619	ATCTTAAATCAAGTGTTAAACATGTAACTAA
ddpX	-	1561217	1561206	1561196	7.8	10.3	2.9	1561190 to 1561220	ATGTTGATCAAAAGTTAAAAAATATAACTTT
nuoA1	-	2403298	2403287	2403277	7	9.6	8	2403271 to 2403301	GTGTTGATATTATGTAAACTAATGTGAAGAA
ytfF	-	4431197	4431186	4431176	12.9	9.8	0.8	4431170 to 4431200	ATGTTAATAACTAGTTAATTAAAGTGGCATC
ycbQ	+	996748	996758	996769	3	3.5	10.7	996745 to 996775	TTATAACCAATTGTTCTTTTTTTGTTAACAT
yejG2	-	2276511	2276500	2276490	8	8.5	1.4	2276484 to 2276514	ATGTTTATTTTATGTAAAATCAATTTATGTA
Three direct repeat elements 11 bp ctc spacing DR3 on opposite strand
rcsD	-	2311279	2311268	2311257a	12.6	9.4	11.4	2311251 to 2311282	ATGTTAATTATTTGTGAAATAGTTAACAAGCG
Four direct repeats 11 bp spacing
gene	strand	DR1 coord	DR2 coord	DR3 coord	DR4 coord	DR1 Ri(bits)	DR2 Ri(bits)	DR3 Ri(bits)	DR4 Ri(bits)	Full binding site coord	Binding Site
betT	+	328630	328641	328652	328663	4.7	10	1.9	6.1	328627 to 328669	ATGTGTCTTAATTGTTACGAATTTGATTTTAAATAGTAACAAT
cyoA3	-	451105	451094	451083	451072	0.6	7.2	12.7	6.1	451066 to 451108	TTGTCACTCTAATGATAATTATTTGTTAAATAATTGTTTTATT
ybiU	+	858343	858354	858365	858376	8.4	6.2	3.4	0.3	858340 to 858382	AAGTTATAAATAAGTTAATGCAAGTTTAATGATTTGATGTGAT
puuD	+	1359008	1359019	1359030	1359041	2.6	2.7	11.7	1.4	1359005 to 1359047	ATGCAAACTAAATGTTTGTCAAATGTTAAATTGAGTTTGCAAA
fumC	-	1684699	1684688	1684677	1684666	9.8	8	1.4	6.2	1684660 to 1684702	TTGTTATCAAATGGTAAATAATAAGTGAGCTAAAAGTTGCTTA
astC	+	1830021	1830032	1830043	1830054	4.2	7.6	12.9	3.4	1830018 to 1830060	CAGTAAATAATTCGTTATTTATATGTTAATAATAAGTAATGTT
uspC	+	1977548	1977559	1977570	1977581	11.2	5	3.7	6.6	1977545 to 1977587	ATGTTAATGAAATGTTTTACATATATTAACCACTTGTTTAATG
yeiQ	+	2264237	2264248	2264259	2264270	12.5	8.6	0.7	0.9	2264234 to 2264276	TTGTTAATTAATCGTTACTAAGACGTGACTCCTATGAATACAA
fadB	+	4029048	4029059	4029070	4029081	2.5	10.7	2.9	2.8	4029045 to 4029087	GTGTGTATTTTGTGTTAAAAATATGCAAACAAAAGATTAAAGA
dcuA1	+	4364815	4364826	4364837	4364848	6.8	3.1	9.6	5.1	4364812 to 4364854	TTTTTAACAAGTTGATATTAGATTGTTATTTTTAAGTTACTGC
ycgZ	-	1214805	1214794	1214783	1214772	0	9.3	1.1	2.6	1214766 to 1214808	ATTTTTTATCAATGTAAAGAAACGGTTATGTTTTGGTATTAAA
yehD	+	2190324	2190335	2190346	2190357	1.4	7.5	6.1	3.7	2190321 to 2190363	AAGTTGCCGCAATGTAAACACATTGTTTTATTGATTTAAAACA
maeB	-	2576566	2576555	2576544	2576533	4.4	4.7	4.9	1.1	2576527 to 2576569	AGGTAACATCAGTGTTATAGGATTATTACCAAAACATTATATT
aldA	-	1486243	1486232	1486221	1486210	3.4	3.8	0.4	12.5	1486204 to 1486246	CTGTGATTTATATGTTTGTTTTCGGTGAATACATTGTTAATTA
Four direct repeats 22 bp spacing
gene	strand	DR-1 coordb	DR1 coord	DR2 coord	DR3 coord	DR4 coordb	DR-1 Ri(bits)	DR1 Ri(bits)	DR2 Ri(bits)	DR3 Ri(bits)	DR4 Ri(bits)	Full binding site coord	Binding Site
paaA	-		1451893	1451882	1451871	1451849		4.7	6.7	8.2	1.8	1451843 to 1451896	TTGTTTTATGAAAGTTACACAATAGTTAAGTAAAATCACAAATTTTGTATGTTT
phoH	+	1084086	1084108	1084119	1084130		2.5	10	7.2	8.2		1084083 to 1084136	ATGTCACTGAAATGGTGTTTTATAGTTAAATATAAGTAAATATATTGTTGCAAT
sdhC2	+	754113	754135	754146	754157		2.4	3.9	6.3	6		754110 to 754163	AGGATAAAACCCGACAAACTATATGTAGGTTAATTGTAATGATTTTGTGAACAG
fnrS	+	1407001	1407023	1407034	1407045		1.9	5.6	3.7	4.1		1406998 to 1407051	CTGTTAGTTGTTCTTATTGGTGGTGTTGCTTTATGGTTGCATCGTAGTAAATGG
intergenic	+		583659	583670	583681	583703		9	4.3	12.6	0.8	583656 to 583709	ATGTTTATTACAAGTTGTCTACATGTTAATTATAATATTATACAGCGTTTTTTT
focA	-		953999	953988	953977	953955		2.4	7.9	9.8	4.2	953949 to 954002	TAATAAAATAATTGTAATTATAAGGTTAAATATCGGTAATTTGTATTTAATAAA
Four direct repeats 10 or 11 bp spacing
gene	strand	DR1 coord	DR2 coord	DR3 coord	DR4 coord	DR1 Ri(bits)	DR2 Ri(bits)	DR3 Ri(bits)	DR4 Ri(bits)	Full binding site coord	Binding Site
ybcV_intragenic	+	578708	578719	578729	578740	7.2	3.1	5.5	2.4	578705 to 578746	TAGTAAATATAATGTGAGACATTGTGACGTTTTAGTTCAGAA
fumA	-	1686496	1686485	1686473	1686462	12.9	0.6	6.7	0.8	1686456 to 1686499	TTGTTAAAAAAGTGTGTAGGATATTGTTACTCGCTTTTAACAGG
yejG	-	2276322	2276311	2276299	2276288	8.6	9.7	9.8	5.3	2276282 to 2276325	TTGTTGATGATGTGTTAAAATTGATGTAAACAAATTGTGAAGTG
Four direct repeats 11 bp spacing - oppositely oriented ArcA boxes
acnB	+	131465	131476	131487a	131498a	7.8	7.3	7.1	2.6	131462 to 131504	ATGTTGCTTTTTTGTAAACAGATTAACACCTCGTCAAAATCCT
Five direct repeats
gene	strand	DR1 coord	DR2 coord	DR3 coord	DR4 coord	DR5 coord	DR1 Ri(bits)	DR2 Ri(bits)	DR3 Ri(bits)	DR4 Ri(bits)	DR5 Ri(bits)	Full binding site coord	Binding Site
cydA2	-	770308	770297	770288	770277	770266	7.2	5.6	4.6	9.4	2.9	770260 to 770311	ATGTTTCAATAAGGTAACTTTAGTGACATTTATGTTTAAAATGTGTGAGTTA
appY	+	582518	582529	582540	582552	582563	4.8	10.1	0.2	6.1	2.7	582515 to 582569	ATGTTGGTTTTTTGTTAATTGAATGGTTCTAATAATGTTTTTTTACTGTTGTTGA
gcvA	-	2940642	2940632	2940621	2940610	2940599	8.6	4.1	11.6	2.4	6.4	2940593 to 2940645	AGGTTACATAGTGTGATCTAATTGTTAAATTCATTTAACATCAAAGTTTAATA
aDR element identified on the opposite strand compared to the other DR elements within the site
bDistinction between DR-1 and DR4: DR-1 is a fourth DR element at 22 bp ctc spacing 5' of DR1 whereas DR4 is a fourth DR element at 22 bp ctc spacing 3' of DR3
