# Supplementary material for: The Bacterial Response Regulator ArcA Uses a Diverse Binding Site Architecture to Regulate Carbon Oxidation Globally
Source: PLoS Genet. 2013 Oct 17;9(10):e1003839. doi: 10.1371/journal.pgen.1003839 (PMC3798270; doi:10.1371/journal.pgen.1003839)
Supplement: Table S5 — 229 operons that are differentially expressed in an ΔarcA strain compared to WT. (XLS) [file pgen.1003839.s009.xls]

## Sheet: Sheet1
Table S5. 229 operons that are differentially expressed in an ΔarcA strain compared to wt
b number	b number identifier associated with each ORF. Obtained from EcoCyc [7] for the first gene in each operon
Strand	Coding strand of operon
Operon	Operon information obtained from Ecocyc [7]. Expression data is for first gene in operon except for the nuo and yfdGHI operons where the expression data is for the second gene in the operon.
WT	Log2 expression value for first gene in operon for wt E. coli MG1655. Average of three biological replicates
ΔarcA	Log2 expression value for first gene in operon for E. coli MG1655 ΔarcA (PK9416). Average of three biological replicates
Fold change	Fold change: expression in ΔarcA / expression in wt
P value	Determined by moderated T-test using Arraystar v 3.0 as described in materials and methods
b number	Strand	Operon	WT	ΔarcA	Fold change	P value
b0721	forward	sdhCDAB-sucABCD	7.4	14.4	133.5	5.45e-07
b0432	reverse	cyoABCDE	7.5	13.5	64.9	5.55e-07
b4069	reverse	acs-yjcH-actP	6.1	12	57.5	2.17e-07
b1415	forward	aldA	7.8	13	36.1	9.62e-08
b2210	reverse	mqo	6.1	11.1	31.8	7.29e-08
b1014	reverse	putA	5.9	10.8	30.8	1.21e-07
b2150	reverse	mglBAC	5.5	10.3	29.2	1.11e-07
b3846	reverse	fadBA	6.3	11	27.2	3.04e-07
b1612	reverse	fumA	8.2	12.9	26	2.03e-07
b1020	forward	phoH	5.5	10.2	25.3	2.28e-07
b0346	reverse	mhpR-lacI	6.2	10.8	23.9	1.43e-05
b2310	reverse	argT-hisJQMP	6.5	11	22.6	2.28e-07
b0598	forward	cstA	7.3	11.7	21.5	7.11e-06
b0124	reverse	gcd	6.8	11.1	20	2.27e-07
b3962	reverse	sthA	7.5	11.7	18.3	1.73e-06
b0221	reverse	fadE	6.3	10.5	17.5	4.6e-07
b1189	forward	dadAX	8.7	12.7	16	3.1e-06
b1422	reverse	ydcI	7	11	15.9	3.73e-07
b3820	reverse	yigI	6.2	10.1	15.6	5.48e-07
b1297	reverse	puuA	6.8	10.7	15.3	2.74e-07
b3528	reverse	dctA	7.5	11.5	15.3	5.75e-07
b0118	forward	acnB	9.6	13.3	13.7	1.11e-06
b2181	reverse	yejG	7.4	10.9	11.9	5.57e-07
b1778	reverse	msrB	9.2	12.7	11.6	2.26e-07
b1777	reverse	yeaC	8	11.5	11.1	8.08e-07
b1748	reverse	astCADBE	5.5	8.9	10.6	5.51e-07
b1298	forward	puuDR	7.4	10.8	10.6	5.54e-07
b2342	reverse	fadIJ	5.5	8.8	10.2	5.46e-07
b2980	forward	glcC	5.7	9	9.8	3.42e-07
b1276	forward	acnA	7.8	11	9.2	1.55e-06
b0450	forward	glnK-amtB	5.2	8.3	8.8	0.00325
b2587	reverse	kgtP	11	14.2	8.8	3.62e-07
b3236	reverse	mdh	10.3	13.5	8.8	1.51e-05
b2586	forward	yfiM	7.1	10.2	8.6	1.28e-06
b1611	reverse	fumC	6.4	9.5	8.4	2.19e-06
b3605	forward	lldPRD	6.6	9.6	8.3	2.73e-06
b2518	reverse	ndk	9.2	12.3	8.2	4.71e-06
b3453	reverse	ugpBAECQ	6.3	9.3	8.2	2.95e-06
b0458	reverse	ylaC	6.1	9.1	7.7	5.91e-05
b4376	forward	osmY	9.5	12.4	7.5	3.65e-06
b2979	reverse	glcDEFGBA	6.4	9.2	7.1	6.94e-07
b0720	reverse	gltA	12.3	15.1	7.1	9.66e-06
b2537	reverse	hcaR	6.8	9.6	6.8	1.09e-06
b0453	forward	ybaY	7.3	10	6.4	0.000114
b1300	forward	puuCBE	7.6	10.3	6.4	3.37e-05
b0116	forward	lpdA	11.9	14.5	6.1	1.1e-06
b3894	reverse	fdoGHI-fdhE	6.6	9.2	6	8.85e-06
b0314	forward	betT	5.9	8.5	5.9	4.67e-05
b3160	forward	yhbW	7.7	10.2	5.7	5.56e-06
b3073	forward	ygjG	7.8	10.3	5.5	4.75e-05
b2111	reverse	yehDCBA	6.5	8.9	5.4	3.12e-05
b0240	forward	crl	9.8	12.2	5.2	5.87e-05
b2155	reverse	cirA	6.5	8.9	5.2	0.00125
b2463	reverse	maeB	8.3	10.6	4.9	1.6e-05
b4568	forward	ytjA	8.5	10.7	4.7	0.000802
b1163	reverse	ycgF	6	8.2	4.6	5.53e-05
b4519	forward	icdC	7.3	9.4	4.4	0.000206
b0313	reverse	betIBA	6	8.1	4.4	0.00052
b3819	reverse	rarD	6.6	8.7	4.1	1.5e-05
b3128	forward	garD	8	10	4	3.94e-05
b1136	forward	icdA	13	14.9	4	0.000287
b0882	forward	clpA	10.6	12.5	3.7	3.91e-05
b4034	reverse	malEFG	8.7	10.5	3.4	0.00054
b1296	reverse	puuP	6.2	7.9	3.4	3.37e-05
b1332	forward	ynaJ	9	10.7	3.4	0.000441
b1256	forward	ompW	8.1	9.8	3.3	0.00552
b3523	forward	yhjE	10.5	12.2	3.2	0.000442
b1805	reverse	fadD-sroD	7	8.7	3.2	0.000145
b0383	forward	phoA-psiF	7.7	9.4	3.2	0.00293
b0836	forward	bssR	10.7	12.3	3.2	0.000996
b0113	forward	pdhR-aceEF-lpd	8.3	9.9	3.2	0.0212
b2677	forward	proVWX	5.8	7.4	3.1	0.000673
b2172	forward	yeiQ	6.1	7.8	3.1	0.000205
b2844	reverse	yqeF	6	7.6	3.1	0.000586
b3081	forward	fadH	6.6	8.2	3.1	0.00128
b4490			5.9	7.5	3.1	0.025
b1040	reverse	csgDEFG	8	9.6	3	0.000443
b0330	reverse	prpR	6.1	7.6	2.9	0.0014
b4340	reverse	yjiR	6.7	8.2	2.9	0.000211
b0031	forward	dapB	9.9	11.5	2.9	7.41e-05
b3942	forward	katG	12.6	14.1	2.9	0.000145
b0755	reverse	gpmA	11.1	12.6	2.9	7.44e-05
b2344	forward	fadL	7.3	8.8	2.8	7.22e-05
b3351	reverse	kefGB-yheV	6.9	8.4	2.8	3.83e-05
b3995	reverse	rsd	8.4	10	2.8	0.00013
b0655	reverse	gltI-sroC-gltJKL	10.2	11.7	2.8	9.18e-05
b4014	forward	aceBAK	13.1	14.6	2.8	9.94e-05
b3403	forward	pck	10.4	11.9	2.8	0.000101
b1021	reverse	pgaABCD	6.3	7.8	2.7	0.000497
b0584	reverse	fepA-entD	6.4	7.8	2.7	0.00412
b2287	reverse	nuoABCEFGHIJKLMN	11.8	13.3	2.7	0.000839
b1674	reverse	ydhYVWXUT	8.4	9.9	2.7	0.0129
b0628	reverse	lipA	11	12.4	2.7	0.000956
b2582	forward	trxC	6.7	8.1	2.7	0.00405
b1452	forward	yncE	7	8.4	2.6	0.0291
b4035	forward	malK-lamB-malM	6.4	7.8	2.6	0.000878
b0306	forward	ykgEFG	6.7	8	2.6	0.00833
b1534	forward	ydeE	6.6	8	2.6	0.000328
b3397	reverse	nudE	6.5	7.9	2.6	0.00017
b0854	forward	potFGHI	11.3	12.6	2.6	5.76e-05
b2574	forward	nadB	10.6	12	2.6	0.00169
b2152	reverse	folE-yeiB	7.9	9.2	2.5	0.000212
b3751	forward	rbsDACBKR	9.8	11.2	2.5	0.000337
b1451	reverse	yncD	6.8	8.1	2.5	0.0006
b0821	reverse	ybiU	5.9	7.2	2.4	0.000144
b4512	forward	ybdD	7.2	8.4	2.4	0.00991
b2392	reverse	mntH	8.3	9.6	2.4	0.0241
b0608	forward	ybdR	8.6	9.9	2.4	0.00783
b1164	forward	ycgZ-ymgA-ariR-ymgC	5.6	6.9	2.4	0.000488
b3795	forward	yifK	10.1	11.3	2.4	0.000133
b1015	forward	putP	9.9	11.1	2.4	0.000493
b3268	forward	yhdWXYZ	6.7	7.9	2.3	0.000347
b1702	reverse	ppsA	9.1	10.3	2.3	0.000275
b3324	forward	gspCDEFGHIJKLMO	6.6	7.8	2.3	0.000988
b1444	forward	ydcW	7.9	9.2	2.3	0.000243
b0452	reverse	tesB	8.5	9.7	2.3	0.0076
b4139	reverse	aspA	9.2	10.4	2.3	0.000326
b1765	reverse	ydjA-selD-topB	11.2	12.3	2.2	0.000227
b0593	forward	entCEBAH	6.5	7.7	2.2	0.0166
b3592	reverse	yibF	7.5	8.7	2.2	0.000594
b1536	reverse	ydeI	7.2	8.4	2.2	0.0015
b2209	forward	eco	9	10.2	2.2	0.0015
b0527	reverse	ybcI	8.2	9.3	2.2	0.0206
b0382	forward	iraP	9.8	11	2.2	0.00186
b3744	forward	asnA	8.1	9.2	2.2	0.000707
b3616	reverse	kbl-tdh	9.4	10.5	2.1	0.000987
b1384	reverse	feaR	5.9	7	2.1	0.000238
b0319	forward	yahDEFG	5.7	6.8	2.1	0.0336
b0304	reverse	ykgC	8.3	9.4	2.1	0.00698
b3662	reverse	nepI	7	8.1	2.1	0.00288
b0443	forward	fadM	6.8	7.9	2.1	0.0382
b1761	forward	gdhA	13.4	14.5	2.1	0.000807
b0286	reverse	yagTSRQ	5.7	6.8	2.1	0.0125
b0356	reverse	frmRAB	9.4	10.4	2.1	0.0482
b1607	reverse	ydgC	7.9	8.9	2	0.0204
b1533	reverse	eamA	9.7	10.7	2	0.000207
b1197	reverse	treA	10.2	11.2	2	0.000977
b2876	reverse	yqeC	6.4	7.4	2	0.000807
b2133	forward	dld	10.4	11.4	2	0.00283
b0020	forward	nhaAR	8.1	7.1	-2	0.000841
b4280	forward	yjhBC	9.2	8.2	-2	0.00082
b1826	reverse	mgrB	10.8	9.8	-2	0.00411
b1223	forward	narK	10.8	9.8	-2	0.00152
b2690	reverse	yqaBA	10.1	9.1	-2	0.000443
b1251	reverse	yciI	10.2	9.2	-2	0.0078
b2419	forward	yfeKS	7.2	6.2	-2	0.000441
b1623	forward	add	9.3	8.2	-2	0.00297
b3042	forward	yqiC	10.8	9.8	-2	0.000921
b4598	reverse	yncL	10.8	9.7	-2	0.0111
b0034	forward	caiF	11.2	10.2	-2	0.000918
b2350	forward	yfdGHI	12.4	11.3	-2.1	0.00185
b1243	forward	oppABCDF	15.2	14.2	-2.1	0.000157
b4057	forward	yjbQR	10.4	9.3	-2.1	0.000444
b0211	reverse	mltD	10	9	-2.1	0.00372
b0189	reverse	yaeP-rof	7.8	6.7	-2.1	0.00372
b3103	forward	yhaH	9.5	8.5	-2.1	0.00276
b2346	forward	mlaA	9.5	8.4	-2.1	0.00618
b3865	reverse	yihA	8.1	7.1	-2.1	0.00129
b2617	forward	smpA	8.5	7.4	-2.1	0.0101
b3028	forward	mdaB	9.5	8.4	-2.1	0.000669
b2351	forward	yfdGHI	12.4	11.3	-2.1	0.000445
b1874	reverse	cutC	8.5	7.4	-2.2	0.000342
b3466	forward	rsmD-yhhL	7.5	6.4	-2.2	0.00699
b3343	reverse	yheONML	8	6.8	-2.2	0.00977
b3023	reverse	ygiV	8.4	7.3	-2.2	0.00113
b2175	forward	spr	9.1	8	-2.2	0.00559
b3494	reverse	uspB	9.6	8.4	-2.2	0.00103
b1792	forward	yeaO	9.2	8.1	-2.2	0.000387
b0075	reverse	leuLABCD	9.7	8.6	-2.2	0.00899
b4117	reverse	adiA	7.1	6	-2.2	0.000551
b1869	forward	yecN-cmoAB	10	8.8	-2.2	0.000923
b0961	reverse	yccFS	11.4	10.3	-2.2	0.000325
b4595	forward	yciY	7.8	6.6	-2.2	0.00415
b1250	reverse	kch	9.3	8.1	-2.3	0.000443
b2796	forward	sdaCB	8.5	7.2	-2.3	0.000472
b4640	reverse	upp-uraA	8	6.8	-2.3	0.00503
b1626	forward	ydgK-rsxABCDGE-nth	9.6	8.3	-2.3	0.000226
b1825	reverse	yebO	8.3	7.1	-2.3	0.000576
b1273	reverse	yciN	9.6	8.3	-2.4	0.000173
b4606	reverse	ypfM	7	5.8	-2.4	0.0111
b0485	forward	ybaST	12	10.8	-2.4	0.00244
b1224	forward	narGHJI	11.6	10.3	-2.4	0.000808
b1000	reverse	cbpAM	12.3	11	-2.4	0.000568
b0704	forward	ybfOC	7.3	6	-2.4	0.000469
b0762	forward	ybhT	8.4	7.1	-2.5	0.00114
b1054	reverse	lpxL	10.4	9.1	-2.5	5.85e-05
b0001	forward	thrLABC	12.7	11.4	-2.5	0.000651
b0968	forward	yccX	7.9	6.6	-2.5	0.000386
b1143	forward	ymfI	9.5	8.2	-2.5	0.00182
b4046	reverse	zur	8.5	7.2	-2.5	0.000649
b1634	forward	tppB	9.1	7.8	-2.5	0.000614
b4402		yjjY	13.2	11.8	-2.6	0.000365
b1974	forward	yodB	8.9	7.5	-2.6	0.00224
b0833	forward	yliEF	7.8	6.4	-2.6	0.00033
b0559	reverse	ybcW	7	5.6	-2.6	0.000246
b1185	reverse	dsbB	8.3	6.9	-2.7	0.0128
b4641			8.3	6.9	-2.7	0.00459
b4377	forward	yjjUV	10.4	8.9	-2.8	0.000127
b4589	reverse	ylcI	8.8	7.3	-2.8	0.00537
b0622	forward	pagP	7.8	6.3	-2.8	0.00929
b3510	reverse	hdeAB-yhiD	15	13.4	-2.9	0.00153
b1073	forward	flgBCDEFGHIJ	7.3	5.8	-2.9	0.0165
b2290	forward	yfbQ	10.8	9.2	-2.9	3.58e-05
b4187	forward	aidB	10.4	8.8	-3	0.00118
b3071	forward	yqjI	10	8.4	-3	5.83e-05
b4077	forward	gltP	9.2	7.6	-3	0.000174
b3516	reverse	gadXW	11.3	9.6	-3.1	0.000191
b0699	forward	ybfA	7.3	5.7	-3.2	0.000861
b1923	reverse	fliC	8.3	6.5	-3.6	0.01
b0972	forward	hyaABCDEF	14	12.1	-3.7	0.000175
b3408	forward	feoABC	9.4	7.5	-3.7	0.006
b2847	forward	yqeIJ	8.5	6.6	-3.8	3.37e-05
b3506	forward	slp-dctR	12.7	10.7	-4	0.00136
b4409	forward	blr	9.9	7.9	-4.1	0.000864
b0621	reverse	dcuC	9.2	7.1	-4.1	0.000468
b0978	forward	appCB-yccB-appA	12.5	10.4	-4.1	0.00107
b3511	forward	hdeD	14.7	12.7	-4.2	0.000416
b1493	reverse	gadBC	13.3	11.2	-4.2	0.00371
b0564	forward	appY	8.8	6.5	-4.6	2.93e-05
b3517	reverse	gadAXW	12.9	10.7	-4.8	0.0017
b2669	reverse	stpA	11.1	8.7	-5.2	3.05e-05
b1172	reverse	ymgGD	10	7.6	-5.4	4.59e-05
b4354	reverse	yjiY	8.6	6	-6.2	0.000113
b1625	forward	cnu	10.1	7.5	-6.4	1.06e-05
b0848	forward	ybjM	8.9	6.2	-6.4	5.43e-06
b4116	reverse	adiY	10.4	7.6	-6.9	1.93e-05
b4115	reverse	adiC	9.3	6.3	-8	4.79e-05
b3512	forward	gadE-mdtEF	12.4	8.8	-11.4	0.000244
b3491	forward	yhiM	10.2	6.3	-15	8.15e-06
