# Supplementary material for: The Bacterial Response Regulator ArcA Uses a Diverse Binding Site Architecture to Regulate Carbon Oxidation Globally
Source: PLoS Genet. 2013 Oct 17;9(10):e1003839. doi: 10.1371/journal.pgen.1003839 (PMC3798270; doi:10.1371/journal.pgen.1003839)
Supplement: Table S6 — 85 operons directly regulated by ArcA. (XLS) [file pgen.1003839.s010.xls]

## Sheet: Sheet1
Table S6. 85 operons directly regulated by ArcA.
Operon	Operon information obtained from EcoCyc [7]
Function	Annotated gene function obtained from EcoCyc [7]
Fold change	fold change: expression in ΔarcA / expression in wt. See Table S5 for expression data
Change in σ70 occupancy (-O2 to +O2)	σ70 ChIP-seq data [2]. (-): significantly reduced anaerobic σ70 binding, (+): significantly increased anaerobic σ70 binding. (ND): No σ70 binding, (NC): no O2 dependent change in σ70 binding.
Location of ArcA binding site with respect to TSS	Location of ArcA binding site listed in Table S4 relative to mapped transcription start site. Contains both lower and upper bound of site. (no TSS): No experimentally confirmed transcription start site. (NA) No predicted ArcA binding site.
Previous ArcA DNA Binding	Confirmation of ArcA DNA binding in a previous study
Previous effect of ArcA	ArcA dependent effect on expression observed in previous study
Operon	Function of Operon	Fold change	Change in σ70 occupancy (-O2 to +O2)	Location of ArcA binding site with respect to TSS	Previous ArcA-P DNA Binding	Previous effect of ArcA-P
pdhR-aceEF-lpdA	DNA-binding transcriptional dual regulator; Pyruvate Dehydrogenase	3.2	-	-167 to -146,-27 to -7
lpdA	Lipoamide Dehydrogenase	6.1	-	-38 to -6	[16]	[16,17]
acnB	aconitate hydratase 2	13.7	-	-57 to -19		[42]
gcd	glucose dehydrogenase	20	NC	-2 to 30
fadE	acyl-CoA dehydrogenase	17.5	-	4 to 35	[18]	[18]
betIBA	glycine betaine biosynthesis	4.4	-	42 to 88		[19]
betT	choline BCCT transporter	5.9	-	-18 to 25		[19]
mhpR	3HPP DNA-binding transcriptional activator	23.9	ND	-23 to 9
cyoABCDE	cytochrome bo terminal oxidase	64.9	-	-231 to -189,-38 to -7		[13,17,20]
tesB	thioesterase II	2.3	NC	-123 to -104
ybaY	predicted outer membrane lipoprotein	6.4	NC	-18 to 3**
ylaC	predicted inner membrane protein	7.7	-	-95 to -75
cstA	peptide transporter induced by carbon starvation	21.5	-	-44 to -24
gltA	citrate synthase	7.1	-	-68 to -37	[12,23]	[13,17,21]
sdhCDAB-sucABCD	succinate dehydrogenase; succinyl-CoA synthetase	133.5	-	-71 to -18	[12,23]	[13,17,22-25]
ybiU	predicted protein	2.4	ND	no TSS
bssR	regulator of biofilm formation	3.2	+	-69 to -49**
potFGHI	putrescine ABC transporter	2.6	-	-139 to -108		[17]
clpA(peak in clpS)	ATP-dependent protease specificity component and chaperone	3.7	-	-43 to -1
putA	fused DNA-binding transcriptional regulator to proline dehydrogenase to pyrroline-5-carboxylate dehydrogenase	30.8	-	-45 to -15
putP	proline:sodium symporter	2.4	-	-15 to 9*
phoH	ATP-binding protein	25.3	-	-80 to -21*		[13]
csgD	DNA-binding transcriptional dual regulator	3	-	-51 to -21		[13]
icdA	isocitrate dehydrogenase	4	-	-12 to 21*	[26]	[13,17,26]
ycgZ-ymgA-ariR-ymgC	predicted protein	2.4	-	-209 to -167**
ompW	outer membrane protein	3.3	ND	-8 to 13
puuA	glutamate-putrescine ligase	15.3	-	no TSS		[27]
puuDR	γ-glutamyl-γ-aminobutyrate hydrolase;DNA-binding transcriptional repressor	10.6	-	-70 to -28		[27]
ynaJ	predicted inner membrane protein	3.4	-	-12 to +9**
feaR	DNA-binding transcriptional activator	2.1	-	no TSS
aldA	aldehyde dehydrogenase A	36.1	-	-10 to 33	[28]	[13]
ydcI	predicted DNA-binding transcriptional regulator	15.9	-	-20 to 12
yncD	predicted iron outer membrane transporter	2.5	-	-39 to -8**
yncE	conserved protein	2.6	-	-125 to -94
ydgC	hypothetical protein	2	+	260 to 281**
fumC	fumarase C	8.4	NC	no TSS		[29]
fumA	fumarase A	26	ND	-35 to 9		[29]
astCADBE	acetylornithine transaminase, catabolic to succinylornithine transaminase	10.6	-	-22 to 22*
msrB	methionine sulfoxide reductase B	11.6	+	-28 to -8**
fadD-sroD	fatty acyl-CoA synthetase	3.2	ND	-16 to 16	[18]	[13]
yehDCBA	predicted fimbrial-like adhesin protein	5.4	ND	no TSS
mglBAC	methyl-galactoside ABC transporter	29.2	-	-42 to -22
cirA	outer membrane receptor involved in uptake of ferric dihyroxybenzoylserine	5.2	ND	NA
yeiQ	predicted dehydrogenase, NAD-dependent	3.1	ND	-2 to 41**
yejG	predicted protein	11.9	-	-26 to 18
mqo	malate:quinone oxidoreductase	31.8	-	-39 to -8**		[30]
nuoABCEFGHIJKLMN	NADH:ubiquinone oxidoreductase 1	2.7e	-	-178 to -146 (-351 to 319), 57 to 77 (-117 to -97)		[14,17]
argT-hisJQMP	lysine to arginine to ornithine ABC transporter	22.6	-	-14 to 29**
fadIJ	anaerobic fatty acid oxidation complex	10.2	-	-26 to -6	[18]	[18]
fadL	long-chain fatty acid outer membrane transporter	2.8	-	-60 to -29	[18]	[18]
maeB	malate dehydrogenase (oxaloacetate-decarboxylating) (NADP+)	4.9	-	-49 to -7**
ndk	nucleoside diphosphate kinase	8.2	-	-63 to -43		[13]
hcaR	DNA-binding transcriptional activator	6.8	-	-12 to 20		[40]
trxC	thioredoxin 2	2.7	NC	-32 to 16*
kgtP	α-ketoglutarate MFS transporter	8.8	-	189 to 220**		[13]
glcDEFGBA	glycolate and glyoxylate degradation	7.1	-	-121 to -90	[31]	[13,31]
glcC	transcriptional dual regulator	9.8	-	-40 to -9	[31]	[13,31]
ygjG	putrescine aminotransferase to diamine transaminase	5.5	-	NA
fadH	2,4-dienoyl-CoA reductase	3.1	ND	8 to 28	[18]	[18,32]
mdh	malate dehydrogenase	8.8	+	-64 to -33	[18]	[13,17,18,33]
kefGB-yheV	protein required for KefB activity;KefB potassium CPA2 transporter	2.8	-	-27 to 16**		[13]
nudE	ADP-sugar pyrophosphorylase	2.6	-	-72 to -51**
ugpBAECQ	glycerol-3-P ABC transporter	8.2	-	-2 to 30
yhjE	YhjE MFS transporter	3.2	-	-178 to -158**
dctA	DctA dicarboxylate DAACS transporter	15.3	-	-72 to 4*		[34]
lldPRD	L-lactate permease;transcriptional repressor;L-lactate dehydrogenase	5	-	-49 to -7	[12]	[13]
nepI	MFS ribonucleoside transporter	2.1	-	-51 to -31
yifK	APC transporter	2.4	-	NA
fadBA	fatty acid oxidation complex	27.2	-	-50 to -9	[18]	[13,18]
fdoGHI-fdhE	formate dehydrogenase-O	6	-	-60 to -29**
sthA	pyridine nucleotide transhydrogenase, soluble	18.3	-	-36 to -5
rsd	stationary phase protein, binds sigma 70 RNA polymerase subunit	2.8	-	-18 to 8
acs-yjcH-actP	acetyl-CoA synthetase;SSS transporter	57.5	-	-34 to 3*
yjiR	putative regulator	2.9	-	-43 to -23**
ybcW(peak in ybcV)	predicted protein	-2.6	+	no TSS
appY	DNA-binding transcriptional activator	-4.6	+	-275 to -221		[39]
ybfA	predicted protein	-3.2	+	-136 to -94
hyaABCDEF	hydrogenase 1	-3.7	+	-18 to 3	[35]	[17,37,38]
oppA	oligopeptide ABC transporter	-2.1	+	-376 to -356, -230 to -210		[17]
feoABC	ferrous iron transporter	-3.7	NC	-191 to -171
slp-dctR(peak in yhiS_2)	outer membrane lipoprotein;predicted DNA-binding transcriptional regulator	-4	+	-472 to -452
gadE-mdtEF	DNA-binding transcriptional activator;multidrug efflux transport system	-11.4	+	-112 to -92		[36]
gadXW	DNA-binding transcriptional dual regulator	-3.1	+	-226 to -195		[17]
adiC(peak in adiY)	arginine:agmatine antiporter	-8	+	-124 to -104
fnrSa	small regulatory RNA	-	+	-155 to -102		[9]
*Binding site location determined by DNase I footprinting in Figure 4
**TSS location determined by Kim et al., 2012 [8]
aTarget not on microarray. ArcA dependent activation based on previous data [9]
