# Supplementary material for: The Bacterial Response Regulator ArcA Uses a Diverse Binding Site Architecture to Regulate Carbon Oxidation Globally
Source: PLoS Genet. 2013 Oct 17;9(10):e1003839. doi: 10.1371/journal.pgen.1003839 (PMC3798270; doi:10.1371/journal.pgen.1003839)
Supplement: Table S7 — Operons with an upstream ArcA binding region that exhibit an ArcA-dependent change in expression in other studies but not under our growth conditions. (XLS) [file pgen.1003839.s011.xls]

## Sheet: Sheet1
Table S7. Operons with an upstream ArcA binding region that exhibit an ArcA dependent change in expression in other studies but not under our growth conditions.
Operon	Operon information obtained from EcoCyc [7].
Function	Annotated gene function obtained from EcoCyc [7]
Change in σ70 occupancy (-O2 to +O2)	σ70 ChIP-seq data [2]. (-): significantly reduced anaerobic σ70 binding, (+): significantly increased anaerobic σ70 binding. (ND): No σ70 binding, (NC): no O2 dependent change in σ70 binding.
Location of ArcA binding site with respect to TSS	Location of ArcA binding site listed in Table S5 relative to mapped transcription start site. Contains both lower and upper bound of site. (no TSS): No experimentally confirmed transcription start site. (NA) No predicted ArcA binding site. The focA-pflB and cydA box was left blank due to the presence of multiple ArcA binding sites and multiple mapped TSSs
Previous ArcA DNA Binding	Confirmation of ArcA DNA binding in a previous study
Previous effect of ArcA	ArcA dependent effect on expression observed in previous study. (-): denotes repression, (+): denotes activation
Operon	Function of Operon	Change in σ70 occupancy (-O2 to +O2)	Location of ArcA binding site with respect to TSS	Previous ArcA DNA Binding	Previous effect of ArcA
rutABCDEFG	uracil degradation III	ND	no TSS		-[13]
cadB	cadaverine/lysine APC exchanger	ND	-190/-170		-[13]
uxaCA	D-glucuronate isomerase / D-galacturonate isomerase	ND	NA		-[13]
glpD	glycerol 3-phosphate dehydrogenase	-	-72/-30		-[10]
ubiCA	chorismate lyase;4-hydroxybenzoate octaprenyltransferase	NC	-42/-22		-[44]
tpx	lipid hydroperoxide peroxidase	-	2/34		-[11]
caiTABCDE	carnitine degradation	ND	19/61		+[13]
cydAB	cytochrome bd-I terminal oxidase	-		[12]	+[13]
ndh	NADH:ubiquinone oxidoreductase II	ND	46/77		+[13], -[43]
cydDC	glutathione ABC transporter	+	-55/-35		+ [14]
focA-plfB	formate transporter;pyruvate formate-lyase	+		[15]	+ [15]
yfiD	stress-induced alternate pyruvate formate-lyase	-	-10/22		+[42]
ompT	outer membrane protease VII	NC	-71/-51		+[13]
