# Supplementary material for: The Bacterial Response Regulator ArcA Uses a Diverse Binding Site Architecture to Regulate Carbon Oxidation Globally
Source: PLoS Genet. 2013 Oct 17;9(10):e1003839. doi: 10.1371/journal.pgen.1003839 (PMC3798270; doi:10.1371/journal.pgen.1003839)
Supplement: Table S8 — 31 operons with an upstream ArcA binding region that are lowly expressed. (XLS) [file pgen.1003839.s012.xls]

## Sheet: Sheet1
Table S8. 31 operons with an upstream ArcA binding region that are lowly expressed (log2 expression value below 8 for both wt and ∆arcA)
gene	gene/s associated with ChIP peak. (/): denotes divergently transcribed operons
Peak center	Location of binding region identified by CSDeconv [6] - average for ArcA ChIP-seq replicate 1 and 2
WT	Log2 expression value for first gene in operon for wt E. coli MG1655. Average of three biological replicates
ΔarcA	Log2 expression value for first gene in operon for E. coli MG1655 ΔarcA (PK9416). Average of three biological replicates
Function	Annotated gene function
Location of ArcA binding site with respect to TSS	Location of ArcA binding site listed in Table S4 relative to mapped transcription start site. Contains both lower and upper bound of site. (no TSS): No experimentally confirmed transcription start site. (NA) No predicted ArcA binding site.
Annotated regulator	Another annotated regulator listed in EcoCyc [7]
Fur or H-NS binding	Upstream Fur ChIP-chip peak (Beauchene and Kiley, Personal Communication); Upstream H-NS ChIP-chip peak [2]
gene	peak center	wt	∆arcA	Function	Location of ArcA binding site with respect to TSS	Annotated regulator	Fur or H-NS binding
yaiY	398678	5.66	5.84	predicted inner membrane protein	no TSS
ybdJ	605414	6.22	7.06	predicted inner membrane protein	no TSS
fiu	840925	5.65	5.96	predicted iron outer membrane transporter	NA	Fur, Crp	Fur
csgB	1103087	5.85	5.82	curlin nucleator protein, minor subunit in curli complex	yes	FliZ, CsgD, CpxR	Hns
yceJ	1118294	6	6.33	predicted cytochrome b561	no TSS		both
ymgJ/ymgI	1222420	5.61/6.15	5.33/6.15	hypothetical proteins	no TSS		both
dhaR	1250176	7.39	7.24	predicted DNA-binding transcriptional regulator, dihydroxyacetone	NA	DhaR
ycgV	1255333	7.43	6.63	predicted adhesin	no TSS		both
paaZ	1451700	6.7	7.36	fused aldehyde dehydrogenase/enoyl-CoA hydratase	-62 to -42	PaaX, CrP, IHF
paaA	1451843	5.69	6.25	predicted multicomponent oxygenase/reductase subunit for phenylacetic acid degradation	-46 to 11	PaaX, CrP, IHF
ddpX	1561200	5.52	6.2	D-ala-D-ala dipeptidase, Zn-dependent	no TSS	NtrC
uxaB	1608733	6.16	6.8	altronate oxidoreductase, NAD-dependent	NA	Crp, ExuR	Fur
uspC	1977529	7.48	6.61	universal stress protein	no TSS		both
yecR	1986030	5.99	6.22	predicted protein	no TSS	FlhDC, Fnr	Hns
yegE	2141156	6.12	6.51	predicted diguanylate cyclase, GGDEF domain signalling protein	NA
yohO	2213647	7.17	7.77	predicted protein	no TSS
yfbM	2384806	7.21	6.56	predicted protein	no TSS		Hns
ypdA	2496479	7.25	7.17	predicted sensory kinase in two-component system with YpdB	no TSS
csiD	2786829	6.54	7.2	predicted protein	no TSS	Crp, HNS, Lrp, CsiR	Hns
yhjX	3710217	6.79	7	predicted transporter	no TSS
mdtL	3889520	7.51	7.81	multidrug efflux system protein	NA
yigG	4001180	5.3	5.18	predicted inner membrane protein	no TSS		Hns
ytfF	4431137	5.66	6.33	predicted inner membrane protein	no TSS
yjiJ	4560692	6.61	7.35	predicted inner membrane protein	no TSS
yibG	3766401	5.6	5.43	conserved protein	no TSS		Hns
arpA	4219647	5.68	5.86	ankyrin repeat protein, function unknown	no TSS		Hns
xylE	4240378	5.42	5.44	D-xylose transporter	no TSS		Hns
ybiV	859300	7.46	7.06	predicted hydrolase	no TSS		Fur
ssuE	996744	6.18	6.63	NAD(P)H-dependent FMN reductase monomer	12 to 41	CysB, IHF, Fnr, Cbl	Hns
ycjM	1368058	5.55	5.81	predicted glucosyltransferase	no TSS		Hns
phnC	4.32322e+06	5.47456	5.42886	phosphonate degradation	-33 to -2	PhoB
