# Supplementary material for: The Bacterial Response Regulator ArcA Uses a Diverse Binding Site Architecture to Regulate Carbon Oxidation Globally
Source: PLoS Genet. 2013 Oct 17;9(10):e1003839. doi: 10.1371/journal.pgen.1003839 (PMC3798270; doi:10.1371/journal.pgen.1003839)
Supplement: Table S10 — Strains and plasmids used in this study. (XLS) [file pgen.1003839.s014.xls]

## Sheet: Sheet1
Table S10. Strains and plasmids used in this study
Strain/Plasmid	Relevant genotype	Source
strains
MG1655	F −, λ −, rph-1	This laboratory
PK7510	BW25113 arcA::cat	This laboratory
PK7514	MG1655 ΔarcA::cat	This laboratory
PK9416	MG1655 ΔarcA	This study
PK9959	MG1655 PpaaA-lacZ	This study
PK9960	PK9416 PpaaA-lacZ	This study
BW25993	lacIq ΔlacZWJ16hsdR514 ΔaraBADAH33 ΔrhaBADLD78	[45]
Plasmids
pKD46	Phage λ gam-bet-exo genes under ParaB control	B. L. Wanner
pKD32	FRT-cat-FRT	B. L. Wanner
pCP20	yeast Flp recombinase gene	[45]
pPK7035	Knr gene from pHP45Ω and BamHI-NdeI fragment from pRS1553 into pBR322	[46]
pPK9431	Apr; His6-arcA cloned into NheI and XhoI sites of pET-21d	This study
pPK7179	Apr; pUC19-spf′ with XhoI site replacing SalI site	[46]
pPK9476	PicdA (-58GGTGA-54) cloned into pPK7035	This study
pPK10993	Pacs cloned into pPK7179	This study
pPK10992	PphoH cloned into pPK7179	This study
pPK10994	PtrxC cloned into pPK7179	This study
pPK10995	PputP cloned into pPK7179	This study
pPK10996	PastC cloned into pPK7179	This study
pPK10998	PdctA cloned into pPK7179	This study
pPK10999	PpaaA cloned into pPK7179	This study
