# Supplementary material for: The Bacterial Response Regulator ArcA Uses a Diverse Binding Site Architecture to Regulate Carbon Oxidation Globally
Source: PLoS Genet. 2013 Oct 17;9(10):e1003839. doi: 10.1371/journal.pgen.1003839 (PMC3798270; doi:10.1371/journal.pgen.1003839)
Supplement: Table S11 — ArcA ChIP-chip and ChIP-seq peaks filtered due to enrichment in ΔarcA strain. (XLS) [file pgen.1003839.s015.xls]

## Sheet: Sheet1
Table S11. ArcA ChIP-chip and ChIP-seq peaks filtered due to enrichment in ∆arcA strain
gene	gene/s associated with ChIP peak. (/): denotes divergently transcribed operons
Tamal left	Lower coordinate boundary of ArcA binding region indentified by TAMALPAIS for anaerobic ArcA ChIP-chip data
Tamal right	upper coordinate boundary of ArcA binding region indentified by TAMALPAIS for anaerobic ArcA ChIP-chip data
ArcA -O2 Log2IP/Input	Maximum anaerobic ArcA Log2IP/Input value within Tamal-defined peak region
ArcA ∆arcA Log2IP/Input	Maximum anaerobic ArcA Log2IP/Input value in the ∆arcA strain in the 100bp region surrounding the maximal anaerobic ArcA Log2IP/Input coordinate for each tamal defined-peak region (see supplemental methods)
ArcA-/ArcA+ (%)	Ratio of Aerobic ArcA Log2IP/Input to Anaerobic ArcA Log2IP/Input
gene	Tamal left	Tamal Right	ArcA -O2 Log2IP/Input	ArcA ∆arcA -O2 Log2IP/Input	ArcA-/ArcA+ (%)
yqjI/yqjHa	3214375	3214940	1.1	2.39	218
bipA/glnA	4056131	4056489	0.84	1.42	169
argW	2464015	2464750	1.58	2.5	158
yojI	2306599	2306778	0.91	0.61	67
aTwo ChIP-seq binding regions were identified within this Tamal enriched region and were thus, eliminated from the dataset
