# Supplementary material for: The Bacterial Response Regulator ArcA Uses a Diverse Binding Site Architecture to Regulate Carbon Oxidation Globally
Source: PLoS Genet. 2013 Oct 17;9(10):e1003839. doi: 10.1371/journal.pgen.1003839 (PMC3798270; doi:10.1371/journal.pgen.1003839)
Supplement: Table S12 — ArcA ChIP-chip and ChIP-seq peaks filtered due to crosslinking with RNAP. (XLS) [file pgen.1003839.s016.xls]

## Sheet: Sheet1
Table S12. ArcA ChIP-chip and ChIP-seq peaks filtered due to crosslinking with RNAP
See supplemental methods for further description of data analysis
gene	gene/s associated with ChIP peak. (/): denotes divergently transcribed operons
Tamal left	Lower coordinate boundary of ArcA binding region indentified by TAMALPAIS for anaerobic ArcA ChIP-chip data
Tamal right	upper coordinate boundary of ArcA binding region indentified by TAMALPAIS for anaerobic ArcA ChIP-chip data
RNAP -O2 log2IP/Input	Maximum anaerobic RNAP Beta subunit Log2IP/Input value within the 100bp region surrounding the maximal anaerobic ArcA Log2IP/Input coordinate for each tamal defined-peak region (see Text S1)
ArcA -O2 Log2IP/Input	Maximum anaerobic ArcA Log2IP/Input value within Tamal-defined peak region
ArcA +O2 Log2IP/Input	Maximum aerobic ArcA Log2IP/Input value in the 100bp region surrounding the maximal anaerobic ArcA Log2IP/Input coordinate for each tamal defined-peak region (see Text S1)
ArcA +O2/-O2	Ratio of Aerobic ArcA Log2IP/Input to Anaerobic ArcA Log2IP/Input
Eliminated in ChIP-chip dataset	(Y): denotes peak that was eliminated in ChIP-chip dataset
Eliminated ChIP-ChIP peaks
gene	Tamal left	Tamal right	RNAP -O2 log2IP/Input	ArcA -O2 Log2IP/Input	ArcA +O2 Log2IP/Input	ArcA +O2/-O2
thrA	2	427	2.78	1.14	1.12	0.98
rpsT	20880	21279	2.85	0.91	1.03	1.14
leuA	83412	83975	2.89	1.19	1.01	0.85
rrsH	223352	227812	2.43	1.11	1.12	1.01
rrsH	228049	229122	2.55	0.94	0.88	0.93
aspV	236802	237179	2.52	0.97	1.14	1.17
thrW	261856	262473	2.59	1.52	1.26	0.83
tRNA	695645	696465	2.208	0.775	0.974	1.25677
tRNA	779603	780982	2.55	1.29	1.43	1.11
ompA	1019059	1019462	2.62	0.85	0.87	1.02
serT	1030793	1031469	2.52	0.9	1.13	1.26
insB-4_2	1049742	1050235	2.35	1.1	0.9	0.82
tRNA	1744452	1744745	2.44	0.95	1.16	1.22
tRNA	1797676	1798995	2.52	0.99	1.06	1.07
tRNA	1989664	1990298	2.76	1.3	1.32	1.01
asnU	2057742	2058143	2.9	0.95	1.08	1.13
hisG	2087891	2088089	2.45	0.83	0.66	0.8
tRNA	2515924	2516327	2.45	1.03	1.29	1.25
tRNA	2518750	2519364	2.49	1.4	1.54	1.1
guaB/xseA	2631927	2632398	3.04	0.97	1.02	1.05
ssrA_intragenic	2753620	2754039	2.73	1.03	1.01	0.98
tRNA	2815732	2816860	2.38	1.44	1.39	0.97
csrB1_intragenic	2922240	2922550	2.83	0.86	0.67	0.79
tRNA	2945249	2945944	2.65	1.34	1.31	0.98
ygeQ	2996771	2997154	2.27	0.86	0.86	1
ssrS_intragenic	3053861	3054290	2.63	0.93	0.91	0.97
rpsU	3208635	3209028	2.48	0.94	0.98	1.04
nlpI	3306264	3306778	2.79	1.18	1.14	0.97
metY	3315959	3316690	2.75	1.66	1.34	0.81
tRNA	3319940	3320739	3.12	1.31	1.51	1.15
gltB	3351969	3352647	2.38	0.9	0.85	0.94
rrsD	3421420	3422161	2.32	0.98	0.9	0.92
yrdA/rrsD	3422735	3427081	2.42	1.15	1.25	1.09
rpsM	3440210	3441383	2.612	0.868	0.894	1.02995
rplN	3445684	3446470	2.61	1.12	1.05	0.94
rpsJ	3451155	3451647	2.71	1.41	1.36	0.96
proK	3705668	3706281	2.3	0.79	0.84	1.06
rpmH	3881953	3882447	2.68	1	1.05	1.05
rrsC	3939389	3945257	3.03	1.07	0.98	0.92
ilvX	3948155	3948756	2.61	1.37	0.95	0.7
rho	3964018	3964446	2.92	1.11	0.93	0.84
tRNA	3980175	3981035	2.51	1.52	1.41	0.93
rrsA	4033164	4037670	2.48	1.14	1.23	1.07
rrsB	4164291	4169304	2.7	1.02	1.02	1
rrsB	4169495	4169808	2.34	0.92	0.85	0.92
tRNA	4173223	4173966	2.38	1.18	1.26	1.07
rplK	4176227	4176691	2.65	1.02	1.03	1.01
rplJ	4177484	4178374	2.43	1.11	0.95	0.85
rrsE	4205863	4210125	2.5	1.04	1	0.96
rrsE	4210308	4211195	2.53	0.87	0.74	0.86
tRNA	4390138	4390823	2.41	1.34	1.34	1
purA	4402596	4403075	2.78	1.06	0.77	0.73
tRNA	4603601	4604580	2.75	1.36	1.43	1.05
Eliminated ChIP-seq peaks
gene	CSDeconv Position	Average ChIP-seq Enrichment	RNAP -O2 log2IP/Input	ArcA -O2 Log2IP/Input	ArcA +O2 Log2IP/Input	ArcA +O2/-O2	Eliminated in ChIP-chip dataset
leuL	83622	4.78	2.89	1.19	1.01	0.85	Y
aspV	236991	3.71	2.52	0.97	1.14	1.17	Y
thrW	262110	5.05	2.59	1.52	1.26	0.83	Y
cspE_intragenic	656567	2.36	2.46	0.77	0.6	0.77
tRNA	779800	4.58	2.55	1.29	1.43	1.11	Y
tRNA	780018	3.33	2.46	1.34	1.36	1.01	Y
tRNA	780240	3.76	2.33	1.23	1.29	1.05	Y
tRNA	780491	3.79	2.33	1.23	1.35	1.1	Y
tRNA	780681	3.08	2.32	1.17	1.25	1.06	Y
rpsA	961016	2.2	2.44	0.74	0.86	1.15
serT	1030822	2.47	2.52	0.9	1.13	1.26	Y
insB-4_1	1049685	2.62	2.14	0.52	0.39	0.76	Y
insB-4_2	1049862	4.5	2.35	1.1	0.9	0.82	Y
tyrV	1286651	2.85	2.32	0.63	0.86	1.37
tRNA	1744541	3.95	2.44	0.95	1.16	1.22	Y
lpp	1755498	3.36	2.37	0.75	0.65	0.87
tRNA	1989792	4.84	2.76	1.3	1.32	1.01	Y
tRNA	1990086	5.94	2.51	1.44	1.5	1.04	Y
asnU1	2057902	3.47	2.9	0.95	1.08	1.13	Y
asnV	2060321	4.19	2.36	0.57	0.81	1.43
hisL	2088068	3.82	2.45	0.83	0.66	0.8	Y
tRNA	2516116	4.2	2.45	1.03	1.29	1.25	Y
tRNA	2519025	3.45	2.49	1.4	1.54	1.1	Y
glmY	2689234	2.47	2.32	0.47	0.81	1.73
rpsP	2744242	3.29	2.42	0.78	0.8	1.02
ssrA1_intragenic	2753696	2.43	2.73	1.03	1.01	0.98	Y
ssrA2_intragenic	2753947	3.71	2.64	1.06	1.01	0.96	Y
tRNA	2816123	2.46	2.37	1.37	1.26	0.92	Y
tRNA	2816325	3.98	2.3	1.4	1.27	0.91	Y
tRNA	2816535	5.65	2.38	1.44	1.39	0.97	Y
csrB1_intragenic	2922241	3.3	2.83	0.86	0.67	0.79	Y
tRNA	2945436	2.96	2.63	1.31	1.31	1	Y
tRNA	2945661	3.97	2.65	1.34	1.31	0.98	Y
ygeQ	2996983	3.41	2.27	0.86	0.86	1	Y
ssrS_intragenic	3054089	4.19	2.63	0.93	0.91	0.97	Y
pheV	3108372	2.6	2.37	0.76	0.88	1.16
rpsU	3208775	3.53	2.48	0.94	0.98	1.04	Y
ileX	3213639	2.18	1.92	0.46	0.37	0.81
metY1	3316126	4.08	2.33	1.39	1.18	0.85	Y
metY2	3316297	6.07	2.75	1.66	1.34	0.81	Y
tRNA	3320082	2.85	2.62	1.04	1.11	1.06	Y
tRNA	3320287	2.85	3.1	1.31	1.47	1.12	Y
tRNA	3320470	3.96	3.12	1.31	1.51	1.15	Y
gltB	3352632	2.25	2.38	0.9	0.85	0.94	Y
yrdA/rrsD	3427008	4.2	2.42	1.15	1.25	1.09	Y
rplN	3446185	3.54	2.61	1.12	1.05	0.94	Y
rpsJ1	3451241	3.62	2.71	1.41	1.36	0.96	Y
rpsJ2	3451393	3.8	2.85	1.45	1.36	0.94	Y
rpsL	3472580	3.3	2.56	0.79	0.89	1.12
proK	3706649	4.88	2.3	0.79	0.84	1.06	Y
ilvL1	3948367	6.45	2.61	1.37	0.95	0.7	Y
rhoL	3964262	3.22	2.92	1.11	0.93	0.84	Y
tRNA	3980411	6.01	2.51	1.52	1.41	0.93	Y
tRNA	3980692	6.65	2.74	1.65	1.64	1	Y
glmZ	3984550	2.56	2.27	0.44	0.61	1.4
tRNA	4173444	3.29	2.58	1.22	1.38	1.02	Y
tRNA	4173728	5.18	2.5	1.33	1.49	0.73	Y
tRNA	4173896	3.48	2.38	1.18	1.26	0.81	Y
pheU	4360540	3.55	2.39	0.72	0.85	1.19
rplK	4176372	3.72	2.65	1.02	1.03	0.81	Y
rplJ	4177693	2.31	2.43	1.11	0.95	0.96	Y
sugE	4374892	2.5	2.23	0.61	0.58	0.94
tRNA	4390368	5	2.41	1.34	1.34	1	Y
tRNA	4390626	4.25	2.29	1.34	1.37	1.02	Y
purA1	4402766	3.48	2.78	1.06	0.77	0.73	Y
nsrR	4404053	2.59	2.23	0.52	0.42	0.81
pyrL	4470476	2.64	2.69	0.59	0.57	0.96
leuX	4494457	3.16	2.28	0.55	0.72	1.29
tRNA	4604108	3.02	2.79	1.48	1.46	0.98	Y
tRNA	4604344	2.87	2.75	1.36	1.43	1.05	Y
deoB	4617547	2.09	2.7	0.41	0.45	1.09
Only found in ChIP-seq Replicate 1
yaaY/rpsT	21015	3.02	2.8	0.89	1	1.12	Y
rrsH1	223328	3.05	2.46	0.76	0.87	1.15	Y
rrsH2	223473	3.69	2.49	1.09	1.2	1.1	Y
tRNA	695661	3.4	2.21	0.78	0.97	1.26
tRNA	695904	2.66	2.49	1.11	1.35	1.21
serW	925095	2.64	2.61	0.74	0.69	0.93
prs	1261299	2.75	2.39	0.53	0.51	0.97
intergenic_1286374	1286374	2.4	1.99	0.34	0.56	1.62
proL	2284266	2.94	2.03	0.52	0.46	0.88
tRNA	2519174	5.92	2.47	1.39	1.55	1.11	Y
nlpD_intragenic	2866036	3.05	2.25	0.68	0.67	0.98
rpsM	3440508	2.53	2.52	1.06	1.05	0.99
rrsC/yieP	3939425	2.65	2.41	1.05	1.01	0.96	Y
Only found in ChIP-seq Replicate 2
dkgB_rrn_end	229045	3.92	2.47	1.06	1.12	1.05	Y
ompA	1019258	2.18	2.62	0.85	0.87	1.02	Y
cfa	1739318	1.93	2.63	0.77	0.57	0.73
tRNA	1989906	7.07	2.68	1.46	1.47	1.01	Y
yeeJ	2042769	2.37	2.33	0.7	0.82	1.16
asnU2	2058029	2.43	2.91	0.95	1.06	1.12	Y
xseA/guaB	2632116	4.01	3.04	0.97	1.02	1.05	Y
csrB2_intragenic	2922375	3.69	2.78	0.93	0.67	0.73	Y
sibC_intragenic	3054928	2.15	2.27	0.54	0.47	0.87
metK/yqgD	3084647	2.02	2.6	0.71	0.61	0.86
yghD	3109284	2.16	2.61	0.51	0.55	1.08
ibsD/sibD	3192775	2.69	2.55	0.8	0.73	0.92
rpsO	3309737	1.91	2.58	0.84	0.76	0.9	Y
tRNA	3320578	2.68	3.01	1.25	1.48	1.18	Y
rplM	3376758	1.78	2.5	0.64	0.78	1.21
cspA2	3718049	3.76	3	1.64	1.51	0.92
ilvL2	3948503	3.54	2.63	1.33	0.92	0.69	Y
tRNA	3980493	7.65	2.61	1.68	1.64	0.97	Y
tRNA	3980808	4.7	2.72	1.48	1.48	1	Y
tRNA	4173589	3.31	2.54	1.31	1.49	1.13	Y
purA2	4402944	1.97	2.69	1.06	0.78	0.74	Y
mgtA/treR	4465497	2.15	2.43	0.52	0.43	0.82
